# Supplementary material for: The negative impact of COVID-19 on working memory revealed using a rapid online quiz
Source: PLoS One. 2022 Nov 14;17(11):e0269353. doi: 10.1371/journal.pone.0269353 (PMC9662713; doi:10.1371/journal.pone.0269353)
Supplement: S1 File — (XLSX) [file pone.0269353.s001.xlsx]

## Sheet: S1_data
Response IDs	Groups	Symptoms	Ongoing_Symptoms	Duration_from_COVID19_to_ recorded_date_in_months	Symptom_A_high_temperature	Symptom_A_new_continuous_cough	Symptom_Loss_of_smell_or_taste	Symptom_Diarrhoea	Symptom_Difficulty_breathing	Symptom_Tiredness	Symptom_Other_Yes_No	Ongoing_Symptom_A_high_temperature	Ongoing_Symptom_A_new_continuous_cough	Ongoing_Symptom_Loss_of_smell_or_taste	Ongoing_Symptom_Diarrhoea	Ongoing_Symptom_Difficulty_breathing	Ongoing_Symptom_Tiredness	Ongoing_Symptom_Other_Yes_No	COVID19_Vaccine	Duration_from_COVID19_vaccine_to_record_date_in_months	Memory_Remembering_things (for example, problems remembering names, appointments or birthdays)	Memory_Concentrating_on_simple_tasks (for example, making a cup of tea / coffee)	Memory_Concentrating_on_complex_tasks (for example, calculations, problem-solving or crosswords)	Memory_Having_a_conversation (for example, putting thoughts into words, thinking of the right words to say)	Memory_Thinking_quickly	Memory_Thinking_clearly	Memory_Getting_tired_easily_after_mental_effort (for example, watching TV and following the story or reading a book)	Memory_Low_mood	Memory_Fatigue (for example, ongoing tiredness even after resting, feeling drained despite resting and sleep)	Sensory_vision	Sensory_hearing	Sensory_smell	Sensory_taste	Sensory_touch_or_pain	Sensory_balance	Sensory_dizziness	Age_range	Gender	Country	UK_Region	Total score
P01	1	2	2																2		1	1	1	1	1	1	3	2	2	1	1	1	1	1	1	1	4	8	582	156	16
P02	1	1	1								1							1	2		1	1	1	1	1	1	1	1	1	1	1	1	1	1	1	1	2	8	582	191	16
P03	1	2	2																2		1	1	1	1	1	1	1	1	1	1	1	1	1	1	1	1	4	9	582	209	16
P04	1	1	2							1									2		1	1	1	1	1	1	1	1	1	1	1	1	1	1	1	1	4	8	582	227	16
P05	1	1	2							1									2		1	1	1	1	1	1	2	1	2	1	1	1	1	1	1	1	2	9	582	156	15
P06	3	1	2	1.24899	1					1	1								2		1	1	1	1	1	1	1	2	1	1	1	1	1	2	2	3	5	8	582	224	15
P07	1	2	2																2		1	1	1	1	1	1	1	1	1	1	1	1	1	1	1	1	4	8	582	187	16
P08	1	1	2		1			1		1									2		1	1	1	1	1	1	1	1	2	1	1	1	1	1	1	1	4	9	582	163	15
P09	1	2	2																2		2	1	2	1	2	1	1	1	3	1	1	1	1	1	1	1	2	9	582	156	16
P10	1	1	1							1							1		2		2	1	2	2	2	2	4	4	4	1	1	1	1	2	1	1	3	8	582	163	14
P11	2	1	2	9.41668				1		1	1								2		1	1	1	1	1	1	2	2	2	1	1	1	1	2	1	1	3	8	582	163	16
P12	1	2	2																2		1	1	1	1	1	1	1	1	1	1	1	1	1	1	1	1	4	9	582	168	15
P13	3	1	2	1.25013			1												2		2	2	2	2	2	2	1	2	2	1	1	4	4	1	1	1	3	8	582	158	10
P14	4	1	2	8.38361	1	1			1										2		2	1	1	1	1	1	4	2	3	1	1	1	1	1	1	1	4	8	582	163	16
P15	1	1	2								1								2		1	1	1	1	1	1	1	1	1	1	1	1	1	1	1	1	4	8	582	163	15
P16	1	2	2																2		1	1	1	1	1	1	1	1	1	1	1	1	1	1	1	1	5	8	582	158	13
P17	1	1	1				1							1					2		1	1	1	1	1	1	1	1	1	1	1	3	1	1	1	1	4	9	582	224	16
P18	2	1	2	8.38429							1								2		1	1	1	1	1	1	1	1	1	1	1	1	1	1	1	1	4	8	187		13
P19	1	2	2																2		1	1	1	1	1	1	1	1	2	1	1	1	1	1	1	1	4	9	187		13
P20	1	2	2																2		1	1	1	1	1	1	1	1	1	1	1	1	1	1	1	1	4	9	582	7	15
P21	1	1	2								1								2		1	1	1	1	1	1	1	1	1	1	1	1	1	1	1	1	4	9	187		14
P22	1	2	2																2		1	1	1	1	1	1	1	1	1	1	1	1	1	1	1	1	4	9	582	209	15
P23	1	2	2																2		1	1	1	1	1	1	1	1	1	1	1	1	1	1	1	1	3	8	582	178	16
P24	1	1	2						1	1									2		2	1	2	1	1	1	2	3	2	1	1	1	1	1	1	1	4	9	187		16
P25	3	1	2	1.25293			1			1									2		1	1	1	1	1	1	1	1	2	1	1	3	2	1	1	1	3	9	582	178	16
P26	1	2	2																2		1	1	1	1	1	1	1	1	1	1	1	1	1	1	1	1	4	9	127		13
P27	1	2	2																2		1	1	1	1	1	1	1	1	1	1	1	1	1	1	1	1	5	8	582	178	14
P28	1	1	1		1				1	1							1		2		1	1	1	1	2	2	2	2	3	1	1	1	1	3	2	2	4	9	127		14
P29	1	1	1							1							1		2		2	2	2	2	2	3	3	3	2	3	3	1	1	3	2	3	5	8	582	163	15
P30	1	1	2							1									2		1	1	1	1	1	1	1	1	2	1	1	1	1	1	1	1	4	9	582	149	15
P31	1	2	2																2		1	1	1	1	1	1	1	1	1	1	1	1	1	1	1	1	4	9	582	149	16
P32	1	2	2																2		1	1	1	1	1	1	1	2	2	1	1	1	1	1	1	1	5	8	582	178	13
P33	1	2	2																2		1	1	1	1	1	1	1	2	1	1	1	1	1	1	1	1	2	9	582	209	16
P34	2	1	1	9.42096							1							1	2		2	1	1	1	2	2	1	3	3	1	1	1	3	1	1	1	3	9	582	158	15
P35	2	1	2	8.38806					1										2		1	1	1	1	1	1	1	1	1	1	1	1	1	1	1	1	5	8	582	178	16
P36	1	2	2																2		1	1	1	1	1	1	1	1	1	1	1	1	1	2	1	1	4	9	127		15
P37	1	2	2																2		1	1	1	1	1	1	1	2	1	1	1	1	1	1	1	1	5	8	582	158	14
P38	1	1	2			1				1									2		1	1	1	1	1	1	2	2	2	1	1	1	1	1	2	2	4	8	582	209	16
P39	2	1	1	9.42254			1			1							1		2		1	1	1	2	1	1	2	3	3	1	1	1	1	2	1	1	1	8	582	158	14
P40	2	1	2	10.3894							1								2		3	1	2	2	2	2	2	2	1	1	1	1	1	1	1	1	5	8	582	163	15
P41	2	1	2	10.3895	1	1	1												2		3	3	4	3	2	3	4	4	3	1	1	1	1	1	1	1	2	8	582	163	14
P42	2	1	2	8.38971	1	1		1		1									2		4	3	3	3	3	3	2	3	2	2	2	3	3	1	1	1	4	8	582	163	11
P43	3	1	2	8.38978	1		1												2		3	2	2	2	2	2	3	3	3	1	1	3	2	1	1	1	2	8	582	163	16
P44	1	1	1						1	1	1						1		2		1	1	1	2	2	1	3	2	3	2	1	1	1	2	1	1	4	8	582	209	16
P45	1	1	2							1									2		2	2	2	2	2	2	3	2	3	1	1	1	1	1	1	1	2	8	582	178	16
P46	1	1	1							1							1		2		2	1	2	2	2	2	2	2	2	1	1	1	1	1	1	1	4	8	582	163	14
P47	1	1	1							1							1		2		1	1	1	1	1	1	1	2	1	1	1	1	1	1	1	1	5	8	582	163	16
P48	1	2	2																2		2	2	2	2	2	2	3	2	3	1	1	1	1	2	2	2	2	8	582	191	15
P49	2	1	2	11.4236	1			1		1									2		2	2	2	2	2	2	3	3	3	1	1	1	1	2	1	1	2	8	582	163	16
P50	1	1	1			1		1	1	1						1	1		2		1	1	2	1	1	1	2	3	3	3	1	1	1	1	1	1	1	8	582	163	16
P51	1	1	2								1								2		1	1	1	1	1	1	1	2	1	2	1	1	1	1	1	1	5	8	582	178	16
P52	1	2	2																2		1	2	3	1	1	1	2	3	2	2	1	1	1	1	1	1	4	8	582	164	15
P53	1	2	2																2		2	1	1	1	1	1	1	2	2	1	1	1	1	1	1	2	3	9	127		14
P54	1	1	2							1									2		2	1	3	3	3	3	2	2	2	1	1	1	1	1	1	1	4	8	582	178	13
P55	1	2	2																2		1	2	1	2	2	2	1	3	3	2	1	1	1	1	1	1	4	8	127		13
P56	1	1	1							1							1		2		3	1	1	1	2	1	1	2	2	1	2	1	1	1	1	1	3	8	127		15
P57	1	1	2					1		1									2		1	1	1	1	1	1	1	1	1	1	1	1	1	1	1	1	3	8	582	178	16
P58	1	1	2			1													2		1	1	1	1	1	1	1	1	1	1	1	1	1	1	1	1	5	9	582	178	14
P59	1	2	2																2		1	1	1	1	1	1	1	1	1	1	1	1	1	1	1	1	4	9	582	178	14
P60	1	2	2																2		2	1	1	2	2	2	1	2	1	1	1	1	1	1	1	1	5	8	582	191	15
P61	1	2	2																2		1	1	1	1	1	1	1	1	1	1	1	1	1	1	1	1	3	9	582	209	15
P62	1	2	2																2		1	1	1	1	1	1	1	2	2	1	1	1	1	2	1	1	3	9	582	178	16
P63	1	2	2																2		1	1	2	1	1	1	1	2	2	1	1	1	1	1	1	1	5	8	582	178	13
P64	1	1	2								1								2		2	2	2	3	2	2	3	2	2	2	2	1	1	1	1	1	6	8	582	163	16
P65	1	2	2																2		1	1	1	1	1	1	1	1	1	1	1	1	1	1	1	1	4	9	582	193	13
P66	1	2	2																2		1	1	1	1	1	1	1	1	1	1	1	1	1	1	1	1	3	8	127		16
P67	1	1	2								1								2		1	1	1	1	1	1	2	2	1	1	1	1	1	1	1	1	3	8	582	178	16
P68	1	1	2							1									2		1	1	2	2	2	2	2	3	3	1	1	1	1	1	1	1	2	9	582	178	15
P69	2	1	1	11.4265	1	1				1	1						1	1	2		1	1	1	1	1	1	1	1	3	1	1	1	1	1	1	1	7	8	582	178	16
P70	1	1	2							1									2		2	2	2	1	1	1	1	2	2	2	3	1	1	1	2	1	4	9	582	174	15
P71	1	1	1			1		1		1							1		2		2	2	2	1	1	2	3	2	2	1	1	1	1	1	1	1	3	8	582	178	15
P72	1	1	1							1							1		2		2	2	2	2	2	2	2	3	3	1	1	1	1	1	2	3	6	8	582	178	14
P73	3	2	2	1.2603															2		1	1	1	1	1	1	1	2	2	1	1	1	1	2	1	1	4	9	582	176	14
P74	1	2	2																2		1	1	2	1	2	1	2	2	2	1	1	1	1	3	1	1	4	8	582	178	15
P75	1	2	2																2		1	1	1	1	1	1	1	1	1	1	1	1	1	1	1	1	6	8	582	178	16
P76	1	2	2																2		1	1	1	1	1	1	1	1	1	1	1	1	1	1	1	1	3	9	582	178	15
P77	1	2	2																2		1	1	1	1	1	1	1	1	1	1	1	1	1	1	1	1	4	9	46		16
P78	1	1	2							1									2		1	1	2	1	1	1	1	2	2	2	1	1	1	1	1	2	3	9	582	138	16
P79	1	2	2																2		1	1	1	1	1	1	2	1	1	1	1	1	1	1	1	1	4	8	127		13
P80	1	2	2																2		1	1	1	1	1	1	1	1	1	1	1	1	1	1	1	1	2	9	582	209	15
P81	1	2	2																2		2	1	1	1	1	1	2	1	2	1	1	1	1	1	1	1	5	9	127		14
P82	4	1	2	9.42725	1	1	1		1	1									2		2	2	2	2	2	2	2	2	2	1	2	1	1	2	2	2	4	9	582	219	15
P83	1	2	2																2		1	1	1	1	1	1	1	1	1	1	1	1	1	1	1	1	4	8	582	156	16
P84	1	2	2																2		1	1	1	1	1	1	1	1	1	1	1	1	1	1	1	1	6	9	582	194	16
P85	1	2	2																2		1	1	1	1	1	1	1	1	1	1	1	1	1	1	1	1	4	8	582	178	16
P86	1	2	2																2		1	1	1	1	1	1	1	2	1	1	1	1	1	1	1	1	3	8	582	178	16
P87	1	1	1							1							1		2		2	1	1	1	1	1	2	2	3	1	1	1	1	1	1	1	4	8	582	156	16
P88	1	2	2																2		1	1	1	1	1	1	1	1	1	1	1	1	1	1	1	1	4	9	582	156	15
P89	1	1	1								1							1	2		1	1	1	2	1	1	1	1	1	1	1	1	1	1	1	1	5	9	582	163	14
P90	1	2	2																2		1	1	1	1	1	1	1	1	1	1	1	1	1	1	1	1	5	9	582	178	14
P91	1	2	2																2		1	1	1	1	1	1	1	1	1	1	1	1	1	1	1	1	4	9	582	168	15
P92	1	2	2																2		1	1	1	1	1	1	1	1	1	1	1	1	1	1	2	2	6	9	582	224	14
P93	1	2	2																2		2	2	3	2	3	2	1	3	2	1	2	1	1	4	2	2	7	8	582	178	15
P94	1	2	2																2		2	1	2	1	2	1	2	2	2	1	2	1	1	1	1	2	4	8	582	209	12
P95	1	1	1							1							1		2		2	2	2	2	2	2	3	1	3	1	1	1	1	1	1	1	2	9	582	196	14
P96	3	1	2	8.39604		1	1		1	1									2		1	2	2	1	1	1	2	2	2	1	1	4	4	3	2	4	1	8	582	174	14
P97	2	1	1	11.4297		1			1	1	1						1		2		2	1	3	2	3	3	3	2	3	1	3	1	1	1	3	3	6	9	582	178	14
P98	1	2	2																2		1	1	1	1	1	1	1	1	2	1	1	1	1	1	1	1	2	8	582	158	16
P99	4	1	1	9.43088			1		1	1						1	1		2		2	1	2	1	1	2	3	2	3	2	1	2	1	1	2	2	5	9	582	177	14
P100	2	1	2	8.39772						1									2		1	1	1	1	1	1	1	1	1	1	1	1	1	1	1	1	5	9	582	163	14
P101	2	1	2	2.29821							1								2		1	1	1	1	1	1	1	1	1	1	1	1	1	1	1	1	5	9	127		12
P102	1	1	1					1		1	1						1		2		1	1	1	2	1	1	4	2	2	2	2	2	1	3	1	2	5	8	582	163	13
P103	1	2	2																2		1	1	1	1	1	1	1	3	1	1	1	1	1	1	1	1	3	9	582	222	15
P104	2	1	2	10.4012	1					1									2		1	1	1	1	1	1	2	2	2	2	2	1	1	1	1	1	3	9	10		16
P105	1	2	2																2		1	1	1	1	1	1	1	1	1	1	1	1	1	1	1	1	4	9	582	156	16
P106	2	1	1	7.40744	1		1		1	1							1		2		1	1	1	1	1	1	2	2	3	1	1	2	2	1	1	1	3	9	582	204	15
P107	2	1	2	7.40859						1									2		1	1	1	1	1	1	2	2	3	1	1	2	1	2	1	2	3	9	582	204	14
P108	2	1	2	8.40901	1														2		1	1	1	1	1	1	1	1	1	1	1	1	1	1	1	1	3	9	582	219	14
P109	3	1	2	8.40939	1					1									2		2	1	1	1	1	2	1	1	1	1	1	1	1	1	1	1	2	9	582	156	15
P110	1	1	2							1									2		1	1	1	1	1	1	1	1	1	1	1	1	1	1	1	1	4	8	582	156	15
P111	2	1	2	7.41063		1													2		1	1	1	1	1	1	1	1	1	1	1	1	1	1	1	1	3	9	582	156	16
P112	2	1	2	10.4118					1	1									2		1	1	3	1	1	1	2	3	2	1	1	1	1	1	1	1	5	9	582	163	15
P113	1	2	2																2		1	1	1	1	1	1	1	4	4	1	1	1	1	2	1	1	2	8	582	224	16
P114	1	2	2																2		1	1	1	2	2	2	1	1	1	1	2	1	1	2	1	1	5	8	582	192	14
P115	1	1	2					1		1									2		1	1	2	1	1	2	2	2	2	1	1	1	1	1	1	1	3	8	582	178	14
P116	1	2	2																2		2	2	1	2	2	1	2	1	3	1	1	1	1	1	2	1	4	8	582	156	16
P117	3	1	2	8.41501			1			1	1								2		1	1	1	2	1	2	1	1	1	1	1	2	2	1	1	1	3	8	582	156	15
P118	1	2	2																2		1	1	1	1	1	1	1	1	1	1	1	1	1	1	1	1	5	8	582	163	14
P119	1	2	2																2		1	1	1	1	1	1	1	1	1	1	1	1	1	1	1	1	7	8	582	164	9
P120	1	1	2					1											2		2	2	3	2	2	3	3	4	4	1	1	1	1	1	1	1	3	8	582	196	16
P121	1	2	2																2		1	1	1	1	1	1	1	1	1	1	1	1	1	1	1	1	4	8	127		16
P122	1	2	2																2		2	2	2	2	1	1	1	2	2	1	1	1	1	1	2	1	7	9	582	163	12
P123	1	2	2																2		1	1	1	1	1	1	1	1	1	1	1	1	1	1	1	1	4	9	582	163	16
P124	1	1	1							1							1		2		1	1	2	1	1	1	2	2	3	1	1	1	1	1	1	1	4	8	62		14
P125	1	1	2		1	1													2		1	1	1	1	1	1	3	1	1	1	1	1	1	1	1	1	4	8	582	7	15
P126	1	1	2								1								2		1	2	1	2	1	1	2	2	1	2	1	1	1	1	1	1	4	9	127		15
P127	2	1	1	4.35624				1	1	1							1		2		3	3	3	2	2	2	3	3	3	1	1	2	1	1	2	2	4	8	582	213	16
P128	1	2	2																2		2	1	2	1	1	1	1	3	2	1	1	1	1	1	1	1	3	8	180		16
P129	2	2	2	1															2		1	1	1	1	1	2	1	2	2	1	1	2	1	3	1	1	2	8	180		16
P130	1	2	2																2		1	1	1	1	1	1	1	1	1	1	1	1	1	1	1	1	2	9	582	163	15
P131	3	1	2	8.42714	1					1	1								2		1	1	1	1	1	1	1	1	1	1	1	1	1	1	1	1	2	9	582	164	16
P132	1	2	2																2		1	1	1	1	1	1	1	2	1	1	1	1	1	1	1	1	3	9	582	163	14
P133	2	1	2	1.29392						1									2		1	2	1	1	1	2	3	4	3	1	1	1	1	1	1	1	2	8	180		15
P134	2	2	2	5.39396															2		1	1	1	1	1	1	2	2	3	1	1	1	1	1	2	2	2	8	180		14
P135	1	2	2																2		1	1	1	2	1	1	1	1	1	1	1	1	1	1	1	1	4	8	582	178	15
P136	1	2	2																2		1	1	1	1	1	1	1	2	2	1	1	1	1	1	1	1	3	9	180		16
P137	1	1	2			1													2		1	2	2	1	2	2	1	4	3	1	1	1	1	1	1	1	2	9	582	156	16
P138	1	1	2							1									2		1	1	2	1	1	1	2	2	2	1	1	1	1	1	1	1	4	9	582	156	16
P139	3	1	2	6.39417	1														2		1	1	1	1	1	1	1	1	1	1	1	1	1	1	1	1	2	9	582	164	13
P140	1	1	1		1							1							2		1	1	1	1	2	2	2	3	2	2	3	1	2	3	1	1	3	9	180		13
P141	2	2	2	2.32772															2		1	1	2	1	2	2	3	3	2	1	1	1	1	1	1	1	2	8	180		16
P142	1	2	2																2		1	1	1	1	1	1	1	3	2	1	1	1	1	1	1	1	3	8	180		16
P143	1	2	2																2		1	1	1	1	1	1	1	1	2	1	1	1	1	1	1	1	2	8	582	194	14
P144	1	2	2																2		1	1	1	1	1	1	1	4	1	1	1	1	1	1	1	1	3	9	582	194	15
P145	1	2	2																2		1	1	1	1	1	1	1	2	2	2	1	1	1	1	1	1	4	9	582	208	13
P146	1	2	2																2		1	1	1	1	1	1	1	2	2	1	1	1	1	1	1	1	1	9	582	182	14
P147	1	2	2																2		1	1	1	1	1	1	1	1	1	1	1	1	1	1	1	1	2	9	582	208	15
P148	1	1	2							1									2		1	1	2	2	2	2	3	3	3	1	1	1	1	1	1	2	1	8	582	208	14
P149	1	2	2																2		2	1	2	1	2	2	2	2	2	2	1	1	1	2	1	1	2	8	582	160	15
P150	1	2	2																2		2	2	2	3	2	2	3	3	3	1	1	1	1	1	1	1	1	8	77		14
P151	1	2	2																2		1	1	1	1	1	1	2	2	2	3	1	1	1	1	2	2	1	8	77		15
P152	1	1	1		1					1							1		2		2	2	1	1	1	1	2	2	2	2	2	1	1	1	2	2	2	9	582	208	15
P153	1	1	2							1									2		1	1	1	1	1	1	2	1	1	1	1	1	1	1	1	1	2	8	582	156	15
P154	1	2	2																2		1	1	1	1	1	1	1	1	1	1	1	1	1	1	1	1	4	8	582	208	12
P155	2	1	2	10.4288	1	1			1	1									2		1	1	1	2	1	1	1	2	2	1	1	1	1	1	1	1	1	8	582	208	12
P156	2	1	1	9.46213			1	1	1	1	1						1		2		2	3	3	2	2	2	3	3	3	2	1	1	2	2	2	2	1	8	582	208	16
P157	2	1	1	9.46216		1				1			1				1		2		1	1	1	2	1	1	2	3	3	1	1	1	1	3	2	1	2	9	582	156	16
P158	1	2	2																2		2	1	1	2	2	1	2	3	3	1	1	1	1	1	2	1	1	9	582	208	16
P159	1	2	2																2		1	1	1	1	1	1	1	2	2	1	1	1	1	1	1	1	1	8	582	160	14
P160	1	2	2																2		1	1	1	1	1	1	1	2	1	1	1	1	1	1	1	1	3	8	582	168	16
P161	2	1	2	10.429	1				1	1									2		2	3	3	2	2	1	3	1	4	2	1	1	1	2	2	1	2	8	582	227	16
P162	1	2	2																2		1	1	1	1	1	1	1	1	1	1	1	1	1	1	1	1	1	8	582	208	12
P163	1	2	2																2		1	1	1	1	1	1	1	2	1	1	1	1	1	1	1	1	4	8	62		15
P164	2	1	2	11.4625		1		1		1	1								2		1	1	1	1	1	1	2	2	3	1	1	2	1	1	1	1	2	8	582	163	15
P165	1	1	2								1								2		1	1	1	1	1	1	1	1	1	1	1	1	1	3	1	1	2	8	582	124	15
P166	1	1	1							1							1		2		1	1	1	1	1	1	1	2	2	1	1	1	1	1	1	1	6	9	582	176	16
P167	1	2	2																2		1	1	1	1	1	1	1	2	1	1	1	1	1	1	1	1	6	8	582	176	14
P168	2	1	1	1	1	1		1		1							1		2		2	3	3	3	3	3	4	3	4	1	3	1	1	2	3	3	2	8	582	178	15
P169	2	1	2	3.32928			1	1		1									2		1	1	1	1	1	1	1	1	1	1	1	1	1	1	1	1	2	9	582	164	15
P170	1	2	2																2		3	2	2	2	1	1	3	2	3	4	1	1	1	1	2	3	1	8	77		15
P171	1	2	2																1	1.296	3	2	3	2	3	3	2	3	3	2	1	1	1	1	1	1	3	8	582	222	14
P172	2	1	2	8.42934				1			1								2		1	1	1	1	1	1	3	1	2	2	3	1	1	1	1	1	6	8	582	180	15
P173	1	1	1							1							1		2		2	2	2	2	2	2	2	4	2	1	1	1	1	1	1	1	1	8	23		16
P174	2	1	2	9.46282							1								2		1	1	1	1	1	1	1	1	1	1	1	1	1	1	1	1	3	9	582	158	16
P175	1	1	2		1	1			1	1									2		3	3	3	2	2	2	3	3	4	1	1	1	1	1	1	1	3	8	582	145	14
P176	1	2	2																2		1	1	1	1	1	1	1	2	1	1	1	1	1	1	1	1	1	9	582	216	16
P177	1	2	2																2		1	1	1	1	1	1	1	1	1	1	1	1	1	1	1	1	5	8	582	156	16
P178	2	1	2	7.4298				1											2		3	3	3	3	3	3	4	4	4	1	1	1	1	1	1	2	2	8	582	209	12
P179	3	1	2	2.32981			1												2		1	1	1	1	1	1	2	1	2	1	1	1	1	1	1	1	1	9	582	176	15
P180	2	2	2	10.4299															2		1	2	2	1	2	2	2	2	2	1	1	1	1	1	1	1	3	8	582	176	13
P181	2	1	1	11.4632				1		1	1						1		2		3	3	3	4	3	3	4	3	4	2	3	2	2	3	3	3	6	8	582	146	15
P182	1	2	2																2		1	1	1	1	1	1	1	4	1	1	1	1	1	1	1	1	1	8	582	163	16
P183	1	2	2																2		1	1	1	2	1	2	1	2	1	1	1	1	1	1	1	2	3	8	582	160	16
P184	1	2	2																2		2	1	1	1	1	1	1	1	1	1	1	1	1	1	1	1	3	9	127		16
P185	1	2	2																2		1	1	1	1	1	1	1	1	1	1	1	1	1	1	1	1	1	9	582	213	15
P186	2	1	2	8.43015			1			1	1								2		1	1	1	1	1	1	1	1	1	1	1	1	1	1	1	1	3	8	582	163	16
P187	2	2	2	11.4636															2		1	1	1	1	1	1	1	3	2	1	1	1	1	1	1	1	2	8	582	222	15
P188	1	1	2							1									2		1	2	2	1	1	1	2	3	4	1	1	1	1	1	1	1	1	8	582	156	16
P189	1	2	2																2		1	1	1	2	2	2	2	2	2	2	1	1	1	1	1	1	4	8	582	156	16
P190	1	1	1					1		1							1		2		1	1	2	2	1	1	2	3	3	1	1	1	1	1	1	1	1	8	582	211	16
P191	3	1	1	10	1	1			1	1						1			2		3	2	2	3	2	3	2	2	3	1	1	1	1	1	1	1	1	9	582	222	13
P192	2	1	1	8.43053		1	1		1							1			2		1	1	1	1	2	1	2	2	2	1	1	3	3	1	2	1	2	11	582	222	13
P193	2	1	2	10.4306	1	1													2		1	1	1	1	1	1	1	1	1	1	1	1	1	1	1	1	2	9	582	227	16
P194	1	1	1				1			1							1		2		2	2	2	2	2	2	4	3	4	2	1	1	2	2	2	2	2	8	582	222	16
P195	1	2	2																2		2	3	3	4	3	2	3	4	4	1	1	1	1	1	1	1	2	9	582	222	16
P196	1	2	2																2		1	1	1	1	1	1	1	2	1	1	1	1	1	1	1	1	2	8	582	222	16
P197	1	2	2																2		1	1	1	1	1	1	1	1	1	1	1	1	1	1	1	1	2	8	582	222	15
P198	1	2	2																2		2	1	1	1	1	1	1	1	2	1	1	1	1	1	1	1	2	8	127		15
P199	1	2	2																2		1	1	1	1	1	1	1	1	1	1	1	1	1	1	1	1	2	9	582	196	14
P200	2	1	1	9.46461		1	1		1	1							1		2		2	1	2	2	2	2	2	2	3	1	1	2	2	1	1	1	2	8	582	176	13
P201	1	2	2																2		1	1	1	1	1	1	1	1	1	1	1	1	1	1	1	1	2	8	187		16
P202	1	2	2																2		1	1	1	1	1	1	1	2	1	1	1	1	1	1	1	1	1	8	582	211	15
P203	1	1	2			1				1	1								2		1	1	2	1	1	1	2	1	2	1	1	1	1	1	1	1	1	8	582	154	15
P204	1	2	2																2		1	1	1	1	1	1	1	1	1	1	1	1	1	1	1	1	3	9	582	163	15
P205	1	2	2																2		1	1	1	1	1	1	1	1	1	1	1	1	1	1	1	1	1	8	582	182	14
P206	1	2	2																2		1	1	1	1	1	1	1	1	1	1	1	1	1	1	1	1	4	9	582	155	16
P207	2	1	2	3.33251		1	1			1									2		1	1	1	1	1	1	1	1	1	1	1	1	1	1	1	1	1	9	582	164	16
P208	1	1	2					1		1									2		1	1	1	1	1	1	1	1	1	1	1	1	1	1	1	1	2	9	582	216	15
P209	1	2	2																2		1	1	1	1	1	1	1	1	1	1	1	1	1	1	1	1	2	8	180		15
P210	1	2	2																2		1	1	1	1	1	1	1	2	1	1	1	1	1	1	1	1	2	9	582	222	16
P211	2	1	2	1.30328						1									2		1	1	1	1	1	1	1	1	2	4	2	1	1	1	1	1	1	8	131		16
P212	1	2	2																2		1	1	1	1	1	1	1	2	2	1	1	1	1	1	1	1	2	9	582	222	13
P213	2	1	2	6.40706			1												2		1	1	1	1	1	1	2	2	2	1	1	2	2	1	1	1	3	9	582	163	16
P214	1	2	2																2		1	1	1	1	1	1	2	1	2	1	1	1	1	1	1	1	3	8	582	156	16
P215	1	1	2					1		1									2		1	2	2	3	2	2	2	2	3	1	1	1	1	1	1	1	1	8	32		15
P216	2	1	1	9.47795	1		1			1				1			1		2		2	2	3	3	3	3	3	3	3	3	1	3	3	2	3	2	3	8	582	211	14
P217	1	2	2																2		1	1	1	1	1	1	2	2	1	1	1	1	1	1	2	1	6	8	582	158	15
P218	1	2	2																2		2	1	1	1	2	1	1	3	2	1	1	1	1	1	1	1	3	8	180		14
P219	1	1	2					1		1									2		2	1	1	2	1	1	2	2	2	1	1	1	1	1	1	1	4	8	582	156	16
P220	1	2	2																2		1	1	2	1	1	1	2	3	3	2	1	1	1	1	2	2	2	9	582	156	16
P221	1	2	2																2		1	1	1	1	1	1	1	1	1	1	1	1	1	1	1	1	2	8	582	156	15
P222	1	1	2					1											2		1	1	1	1	1	1	1	1	1	1	1	1	1	1	1	1	2	8	582	163	14
P223	2	1	1	7.4496			1			1	1						1		2		2	2	3	3	2	2	3	3	3	1	1	2	2	1	2	2	3	9	582	156	16
P224	1	2	2																2		1	1	1	1	1	1	1	1	1	1	1	1	1	1	1	1	2	8	180		15
P225	2	1	1	10.4507	1	1			1	1							1		2		1	1	1	1	1	1	1	1	4	1	1	1	1	4	1	2	4	8	582	156	14
P226	1	1	2								1								2		4	1	3	4	3	3	3	1	2	2	1	1	1	1	1	2	5	8	582	156	16
P227	1	2	2																2		1	1	1	1	1	1	1	1	1	1	1	1	1	1	1	1	5	8	582	156	15
P228	1	2	2																2		1	1	1	1	1	1	1	2	2	1	1	1	1	1	1	1	7	8	162		15
P229	1	2	2																2		1	1	1	2	1	1	1	1	1	1	1	1	1	1	1	1	4	8	582	156	15
P230	1	1	1							1							1		2		2	2	2	2	2	2	2	3	3	1	1	1	1	1	1	2	4	9	582	155	14
P231	2	1	2	8.45192		1				1	1								2		1	1	2	1	1	1	1	2	1	1	1	1	1	1	1	1	3	9	180		14
P232	1	2	2																2		1	1	1	1	1	1	1	1	1	1	1	1	1	1	1	1	6	8	582	156	15
P233	3	1	1	6.4187			1							1					2		1	1	1	1	1	1	3	1	3	1	1	4	3	1	1	2	4	9	131		16
P234	1	2	2																2		2	2	3	3	2	2	3	2	3	1	1	1	1	1	1	1	6	8	582	156	15
P235	1	2	2																2		1	1	1	1	1	1	1	2	2	1	1	1	1	1	1	1	5	8	582	156	16
P236	2	1	2	9.48542		1		1		1									2		1	1	1	2	2	2	2	3	2	1	1	1	1	1	1	1	4	8	582	156	15
P237	1	2	2																2		1	1	1	1	1	1	1	1	1	1	1	1	1	1	1	1	7	8	582	156	16
P238	1	2	2																2		1	1	1	1	1	1	1	1	1	1	1	1	1	1	1	1	5	8	582	156	15
P239	1	2	2																2		2	1	2	2	2	2	1	3	2	1	2	1	1	1	1	1	6	8	582	156	15
P240	2	1	1	9.48547	1	1	1			1	1			1				1	2		3	2	3	2	3	3	2	3	3	1	2	4	4	2	2	2	5	8	582	156	15
P241	3	1	1	11.4855	1	1	1		1	1	1	1				1	1	1	2		4	3	2	4	3	3	4	4	4	1	4	1	1	2	3	3	5	9	582	156	11
P242	1	2	2																2		2	2	3	2	1	3	2	3	2	1	1	1	1	1	1	1	3	8	582	156	15
P243	2	1	2	10.4523		1													2		2	3	2	2	3	3	2	3	3	1	3	1	2	1	1	1	4	8	582	156	13
P244	1	2	2																2		1	1	1	1	1	1	1	1	1	1	1	1	1	1	1	1	7	8	582	138	15
P245	1	1	2			1		1		1									2		1	3	3	1	2	1	3	4	4	2	2	1	1	1	2	2	3	8	582	156	15
P246	1	2	2																2		1	1	1	1	1	1	1	2	1	1	1	1	1	1	1	1	5	8	582	156	15
P247	1	2	2																2		1	1	1	1	1	1	1	1	1	1	1	1	1	1	1	1	6	8	582	191	16
P248	1	2	2																2		1	1	1	1	1	2	4	3	4	1	1	1	1	1	1	2	5	8	582	156	16
P249	1	2	2																2		1	1	1	1	1	1	1	1	1	1	1	1	1	1	1	1	4	9	162		15
P250	1	1	2							1									2		1	1	1	1	1	1	2	2	2	1	1	1	1	1	2	2	5	8	582	156	15
P251	1	2	2																2		1	1	1	1	1	1	1	3	1	2	1	1	1	1	1	1	4	8	582	156	14
P252	1	2	2																2		1	1	1	1	1	1	1	1	2	1	1	1	1	1	1	1	5	8	582	156	15
P253	2	1	2	10.4526	1	1	1		1	1									2		3	3	3	3	3	3	2	2	2	1	2	2	2	1	1	1	4	9	582	156	15
P254	1	2	2																2		1	1	1	1	1	1	1	2	1	1	1	1	1	1	1	1	5	8	582	156	14
P255	1	2	2																2		2	1	1	1	1	1	2	2	1	1	1	1	1	1	1	1	2	8	582	156	16
P256	2	1	1	10.4527	1		1	1	1	1		1			1	1	1		2		3	2	3	3	3	3	4	3	4	3	1	3	3	4	3	3	5	8	582	191	10
P257	1	2	2																2		1	1	1	1	1	1	1	3	2	1	1	1	1	1	1	1	4	8	582	156	16
P258	1	2	2																2		2	2	2	2	2	2	1	2	2	2	1	1	1	1	1	2	6	8	582	156	16
P259	2	1	2	9.48619							1								2		1	1	1	1	1	1	1	1	1	1	1	1	1	1	1	1	4	8	582	156	15
P260	1	1	1							1							1		2		1	1	2	1	1	1	1	3	2	1	1	1	1	1	1	1	2	9	582	156	16
P261	1	2	2																2		1	2	2	2	2	2	2	2	2	1	1	1	1	1	1	1	6	8	582	156	16
P262	1	2	2																2		1	1	1	1	1	1	1	1	1	1	1	1	1	1	1	1	6	9	582	156	16
P263	1	2	2																2		1	1	1	1	1	1	1	2	2	1	1	1	1	1	1	1	5	9	582	156	14
P264	1	2	2																2		1	1	1	1	1	1	1	2	1	1	1	1	1	1	1	1	6	8	68		15
P265	1	1	1							1							1		2		1	1	2	2	1	1	3	4	4	1	1	1	1	1	1	1	2	8	582	156	16
P266	1	2	2																2		1	1	1	1	1	1	1	1	1	1	1	1	1	1	1	1	4	8	582	156	15
P267	1	2	2																2		1	1	1	1	1	1	1	3	2	1	1	1	1	1	1	1	5	9	582	156	15
P268	2	1	1	11.4867						1							1		2		2	1	1	1	1	1	2	2	1	2	1	1	1	1	1	1	5	8	582	180	15
P269	1	1	2							1									2		2	1	1	1	1	1	1	2	1	1	1	1	1	1	1	1	5	8	582	156	15
P270	1	2	2																2		1	2	3	2	2	2	2	3	3	1	1	1	1	1	1	1	1	8	582	177	15
P271	1	2	2																2		1	1	1	1	1	1	1	1	1	1	1	1	1	1	1	1	5	8	582	156	15
P272	1	2	2																2		1	1	1	1	1	1	1	2	1	2	1	1	1	1	1	1	6	8	582	156	14
P273	1	1	1				1	1		1							1		2		2	2	2	1	2	2	3	2	3	1	1	2	2	1	2	1	2	9	582	156	16
P274	3	2	2	9.48685															2		1	1	1	1	1	1	1	1	2	1	1	3	1	1	1	1	4	8	582	156	16
P275	1	2	2																2		1	2	1	1	1	1	2	3	1	1	1	1	1	1	1	1	6	8	582	156	15
P276	1	2	2																2		2	1	2	2	1	2	1	2	1	1	1	1	1	1	1	1	6	8	582	156	16
P277	1	2	2																2		2	2	2	3	2	2	2	3	3	1	1	1	1	1	1	1	6	8	582	156	14
P278	1	1	1							1							1		2		2	1	1	2	2	2	1	2	2	1	1	1	1	1	1	1	6	8	582	156	16
P279	1	1	1								1							1	2		1	1	1	1	1	1	1	2	2	1	1	1	1	2	1	1	5	8	582	156	16
P280	1	1	1					1		1							1		2		2	2	2	2	2	2	2	3	3	1	1	1	1	1	1	1	3	8	582	156	16
P281	1	1	1								1							1	2		2	2	2	2	2	2	1	1	2	1	1	1	1	1	2	2	5	8	582	156	12
P282	1	1	2					1											2		1	1	1	1	1	1	1	2	2	1	1	1	1	1	1	1	2	8	582	156	16
P283	2	1	2	10.4539							1								2		1	1	1	1	1	1	1	1	2	1	1	1	1	1	2	2	2	8	582	158	15
P284	1	2	2																2		1	1	1	1	1	1	1	1	1	1	1	1	1	1	1	1	4	8	582	156	14
P285	2	1	2	11.4873	1	1				1									2		2	1	1	2	2	2	1	4	4	1	2	1	1	1	1	1	6	8	582	156	13
P286	1	2	2																2		1	1	1	1	1	1	1	2	2	1	1	1	1	1	1	1	5	8	582	156	14
P287	1	2	2																2		1	1	1	2	1	1	1	2	1	2	1	1	1	1	1	1	4	8	582	156	16
P288	1	2	2																2		1	1	1	1	1	1	1	2	1	1	1	1	1	1	1	1	6	8	582	156	14
P289	1	2	2																2		2	1	1	2	2	2	2	1	2	1	1	1	1	1	1	1	7	8	582	156	13
P290	1	2	2																2		1	1	1	2	2	2	2	3	2	1	1	1	1	1	1	1	2	8	582	156	16
P291	1	1	2							1									2		1	1	1	2	1	1	2	2	2	1	1	1	1	1	1	1	5	8	582	156	16
P292	4	1	1	8.45417		1			1	1			1			1			2		3	2	2	3	3	3	3	2	3	1	1	2	2	2	2	2	7	9	582	156	15
P293	1	2	2																2		2	2	3	1	2	2	3	4	2	1	1	1	1	1	1	1	5	8	582	156	13
P294	1	1	2			1				1									2		2	3	3	2	3	3	3	4	4	2	2	1	1	2	3	3	4	8	582	156	16
P295	1	2	2																2		2	2	2	2	2	2	1	2	2	1	1	1	1	1	1	2	7	8	582	156	15
P296	1	2	2																2		1	1	1	1	1	1	1	1	1	1	1	1	1	1	1	1	6	9	582	156	14
P297	2	1	1	10.4543	1	1	1		1	1				1			1		2		3	1	3	3	3	3	4	2	4	3	1	3	3	3	2	2	5	8	582	156	14
P298	1	2	2																2		2	2	2	1	1	1	2	2	2	2	1	1	1	1	1	1	4	8	582	156	16
P299	1	2	2																2		1	1	1	1	1	1	1	2	1	2	1	1	1	1	1	1	5	8	582	156	16
P300	1	2	2																2		2	3	3	3	2	2	2	4	3	1	1	1	1	1	1	1	4	8	582	156	16
P301	1	1	2							1									2		1	1	2	3	3	2	3	3	3	1	2	1	1	1	1	1	6	8	582	156	12
P302	2	1	2	10.4545		1													2		1	1	1	1	1	1	1	1	2	1	1	1	1	1	1	1	5	8	582	156	13
P303	4	1	1	9.48781	1	1	1	1	1	1						1	1		2		3	3	4	3	4	4	4	4	4	4	2	2	2	3	3	3	4	8	582	224	14
P304	1	1	1							1							1		2		2	3	3	2	3	3	2	3	3	1	1	1	1	2	2	1	5	8	582	156	15
P305	1	2	2																2		1	1	1	1	1	2	1	3	2	1	1	1	1	1	1	2	5	8	582	156	16
P306	1	1	1			1		1		1							1		2		2	1	2	1	1	1	1	3	2	1	1	1	1	1	1	1	3	8	582	191	16
P307	3	1	2	1.32123			1												2		2	3	3	3	3	3	3	3	4	1	1	1	1	1	1	1	3	8	582	156	15
P308	2	1	1	10.4546	1		1			1	1						1		2		1	2	2	2	2	1	3	3	3	1	1	2	2	1	1	2	5	8	582	156	15
P309	1	2	2																2		1	1	2	1	2	1	2	2	2	1	1	1	1	1	1	1	7	8	582	156	12
P310	1	1	2								1								2		1	1	1	1	1	1	1	2	2	2	1	1	1	1	1	1	5	9	582	156	15
P311	1	2	2																2		1	2	2	2	1	2	1	3	2	1	1	1	1	1	1	1	2	8	582	156	15
P312	1	2	2																2		3	1	1	3	2	2	2	3	3	3	1	1	1	1	2	1	6	8	582	156	15
P313	2	1	1	10.4549	1	1		1	1	1							1		2		4	4	4	4	4	4	4	4	4	3	2	1	1	4	3	2	5	8	582	156	10
P314	1	2	2																2		2	1	2	3	2	2	2	1	3	2	2	1	1	1	2	1	5	9	582	156	14
P315	1	1	2								1								2		2	1	1	2	2	2	2	4	3	1	1	1	1	1	1	1	4	8	582	156	14
P316	3	1	1	9.48829			1	1		1							1		2		2	1	1	1	1	1	2	1	2	2	1	2	2	2	2	2	3	8	582	156	15
P317	1	2	2																2		1	1	1	1	1	1	1	2	1	1	1	1	1	1	1	1	5	8	582	156	15
P318	1	1	2		1			1		1									2		2	1	2	2	2	2	3	2	2	2	1	1	1	1	2	2	1	8	77		15
P319	1	2	2																2		2	1	1	1	1	1	1	2	2	1	1	1	1	1	1	1	7	8	582	156	13
P320	2	1	1	11.4884				1	1	1							1		2		3	3	3	4	3	3	3	3	3	1	1	1	1	1	2	2	5	8	582	156	15
P321	2	1	1	11.4884	1	1	1	1	1	1	1			1		1	1		2		2	1	2	2	2	1	2	2	2	1	1	3	3	3	2	1	6	8	582	156	15
P322	2	1	2	2.35508						1									2		1	1	1	1	1	1	2	2	3	1	1	1	1	2	1	1	3	8	582	156	16
P323	1	2	2																2		2	1	2	1	1	1	1	2	1	1	1	1	1	1	1	1	4	9	582	156	15
P324	1	1	1							1							1		2		1	1	1	1	2	1	2	3	3	2	3	1	1	2	3	3	6	9	582	156	13
P325	1	2	2																2		2	2	3	2	2	2	2	3	3	1	1	1	1	1	1	1	5	9	582	156	15
P326	1	2	2																2		1	1	1	1	1	1	1	1	1	1	1	1	1	4	1	1	6	9	582	156	16
P327	1	1	1							1							1		2		2	2	2	2	3	2	2	2	3	2	2	1	1	2	2	3	4	8	582	156	16
P328	2	1	2	11.4886		1													2		1	1	1	1	1	1	2	2	2	1	1	1	1	1	1	1	5	8	582	156	14
P329	2	1	2	9.4886		1				1									2		1	1	1	2	2	1	2	2	3	2	1	1	1	1	1	3	3	8	582	156	14
P330	1	2	2																2		1	1	1	1	1	1	2	2	2	1	1	1	1	1	1	1	6	8	582	156	16
P331	2	1	1	9.48865	1			1		1							1		2		3	3	3	3	3	3	4	4	4	2	1	1	1	3	3	3	6	8	582	156	15
P332	1	2	2																2		1	1	1	1	1	1	1	3	2	1	1	1	1	1	1	1	6	8	582	156	16
P333	1	1	1							1							1		2		2	1	2	3	2	2	2	4	4	1	1	1	1	1	1	2	2	8	582	156	16
P334	1	2	2																2		2	1	1	2	1	1	2	2	1	3	1	2	1	1	1	1	3	8	162		16
P335	1	1	2				1												2		2	2	1	2	3	3	3	4	4	1	1	1	1	3	1	3	1	8	582	156	14
P336	1	2	2																2		1	1	1	1	2	1	1	2	1	1	2	1	1	1	1	1	5	8	582	156	15
P337	1	1	2					1											2		1	1	1	1	1	1	1	1	1	1	1	1	1	1	1	1	5	9	582	156	16
P338	2	1	2	8.45559	1			1		1									2		3	3	3	2	4	4	4	4	4	1	1	1	1	1	2	2	2	8	582	156	14
P339	1	2	2																2		1	1	2	2	2	1	2	2	2	1	1	1	1	1	2	1	6	8	582	156	14
P340	1	2	2																2		1	1	1	2	1	2	1	1	2	1	1	1	1	1	1	1	3	9	162		15
P341	2	1	1	11.489		1				1			1				1		2		1	1	1	1	1	1	3	3	3	2	2	2	1	4	1	1	5	8	582	156	12
P342	2	1	2	1	1	1	1	1	1	1									2		2	2	1	2	2	3	1	3	2	2	2	2	2	1	2	3	5	8	582	156	15
P343	1	2	2																2		2	3	3	3	3	2	2	4	3	1	1	1	1	2	1	1	5	8	582	156	14
P344	2	1	2	11.4891		1			1	1									2		1	1	1	1	1	1	1	3	1	1	1	1	1	1	1	1	6	9	582	191	14
P345	1	1	1					1		1					1		1		2		3	3	3	4	4	4	4	4	4	1	1	1	1	3	1	1	5	8	582	156	15
P346	1	1	1							1							1		2		2	2	2	1	1	1	2	1	3	3	1	1	1	1	2	2	4	8	582	156	15
P347	1	2	2																2		1	1	1	1	1	1	1	1	1	1	1	1	1	1	1	1	6	9	582	156	14
P348	1	2	2																2		1	1	1	1	1	1	1	2	2	1	1	1	1	1	1	1	5	8	582	156	14
P349	1	2	2																2		1	1	2	1	2	1	1	1	1	2	1	1	1	1	1	1	6	8	582	156	14
P350	1	1	1							1							1		2		3	3	3	2	3	3	4	4	4	1	1	1	1	1	1	1	3	8	582	156	15
P351	1	2	2																2		4	4	4	4	4	4	4	4	4	3	2	1	1	4	2	2	4	8	582	156	10
P352	1	2	2																2		1	1	1	2	1	1	1	2	2	1	1	1	1	1	1	1	6	8	582	156	15
P353	2	1	1	9.48936	1		1		1		1							1	2		2	1	2	1	2	2	2	1	2	1	1	2	3	2	1	1	3	8	582	222	16
P354	1	1	1					1	1	1	1						1		2		3	1	3	3	3	3	3	3	4	4	3	3	3	4	3	2	5	8	582	156	15
P355	1	2	2																2		2	1	2	1	2	3	2	2	3	1	1	1	1	1	1	1	3	8	582	156	15
P356	1	1	1							1							1		2		2	2	2	2	2	2	2	3	2	1	1	1	1	2	2	2	6	8	582	156	15
P357	2	1	2	11.4895		1			1	1									2		1	2	2	2	1	2	1	2	2	1	1	1	1	1	2	2	3	8	582	191	15
P358	1	2	2																2		2	1	2	2	2	2	2	3	2	1	1	1	1	1	1	1	6	8	582	156	14
P359	1	2	2																2		1	1	1	1	1	1	1	2	1	1	1	1	1	1	1	1	6	8	582	156	16
P360	3	1	1	2.35627	1		1			1							1		2		2	1	1	1	1	1	1	1	2	1	1	1	1	1	1	1	6	8	582	156	16
P361	1	2	2																2		1	1	1	2	2	2	2	2	2	1	1	1	1	1	1	1	3	8	582	156	13
P362	1	2	2																2		4	3	4	4	4	3	3	3	3	1	1	1	1	2	2	1	6	8	582	156	15
P363	3	1	2	8.45635			1			1									2		1	2	2	1	2	2	1	2	1	2	1	3	3	1	1	1	3	8	582	156	14
P364	4	1	1	8.45636			1		1	1						1	1		2		3	3	3	2	3	3	3	3	3	2	1	1	1	3	1	2	3	8	582	156	13
P365	1	1	1							1							1		2		2	2	2	1	3	2	2	3	3	2	1	1	1	1	2	2	4	8	582	156	15
P366	1	2	2																2		1	1	1	1	1	1	1	1	1	1	1	1	1	1	1	1	6	8	582	156	15
P367	1	2	2																2		1	1	1	1	1	1	1	1	1	1	1	1	1	1	1	1	5	8	582	156	16
P368	1	1	1								1							1	2		3	2	3	3	4	2	2	3	3	1	1	1	1	1	2	1	6	8	582	156	15
P369	1	2	2																2		1	1	1	1	2	1	1	1	1	1	1	1	1	1	1	1	6	8	582	156	15
P370	1	2	2																2		1	1	1	1	1	1	2	3	2	1	1	1	1	1	1	1	2	8	187		15
P371	1	2	2																2		2	2	3	2	3	3	3	4	4	2	1	1	1	1	1	1	5	8	582	156	16
P372	1	2	2																2		1	1	1	1	1	1	1	2	2	3	1	1	1	1	1	1	6	8	582	156	15
P373	1	1	2		1			1											2		1	2	3	1	1	1	2	2	1	2	2	1	1	1	2	1	4	8	582	156	15
P374	1	1	2						1	1	1								2		2	1	2	1	1	1	2	3	3	1	1	1	1	1	1	1	5	8	582	191	15
P375	1	2	2																2		1	1	1	1	1	1	1	2	1	1	1	1	1	1	1	1	4	9	66		16
P376	1	2	2																2		1	1	1	1	1	1	1	1	1	1	1	1	1	1	1	1	5	8	66		16
P377	1	1	1							1							1		2		3	1	3	3	3	3	3	3	4	2	2	1	1	2	2	3	3	8	582	156	16
P378	1	2	2																2		1	1	1	1	1	1	1	1	1	1	1	1	1	1	1	1	4	8	582	191	14
P379	3	1	1	1		1	1							1					2		1	1	1	1	1	1	1	1	1	1	1	4	4	1	1	2	4	8	582	156	16
P380	1	1	1			1			1	1	1		1				1		2		1	1	1	1	1	1	1	2	2	1	1	1	1	1	1	1	7	8	582	156	16
P381	2	1	1	11.4902		1			1	1							1		2		2	2	2	2	2	2	2	2	2	3	2	1	1	3	2	2	3	8	582	156	4
P382	2	1	1	9.49024	1	1			1	1			1				1		2		1	1	1	1	1	1	1	2	4	1	1	1	1	4	4	3	4	8	582	194	14
P383	2	1	1	11.4902					1	1	1						1		2		2	1	1	2	2	1	2	3	3	2	1	1	1	1	2	2	5	8	582	156	13
P384	1	2	2																2		2	3	3	2	2	3	2	3	3	1	1	1	1	2	2	2	4	8	582	156	16
P385	3	1	1	1.32368			1		1	1	1			1			1		2		2	3	4	2	3	4	4	3	3	1	1	4	4	1	1	2	1	8	66		16
P386	2	1	2	9.49035	1		1		1										2		2	2	2	2	1	2	2	2	3	3	1	4	4	2	1	2	4	8	582	156	13
P387	1	2	2																2		1	2	1	1	1	1	1	2	1	1	1	1	1	1	1	2	5	8	582	156	16
P388	1	2	2																2		1	1	1	1	1	1	1	1	1	1	1	1	1	1	1	1	3	9	582	194	16
P389	1	1	2				1	1		1									2		2	1	1	1	1	1	1	2	1	1	1	1	2	1	2	2	5	8	582	156	14
P390	2	1	2	9.49039		1	1		1										2		1	2	2	1	1	2	2	3	3	1	1	1	1	1	1	1	3	8	582	156	16
P391	1	2	2																2		1	1	1	1	1	1	1	1	1	1	1	1	1	1	1	1	4	8	162		16
P392	2	2	2	10.4571															2		3	2	2	4	3	2	4	4	4	1	1	1	1	1	1	1	5	9	66		15
P393	2	1	1	10.4571	1					1	1						1		2		3	2	4	3	4	4	3	4	4	1	1	3	2	3	4	4	4	8	582	156	15
P394	1	2	2																2		1	1	1	1	1	1	2	2	1	1	1	1	1	1	2	1	6	8	582	156	14
P395	1	2	2																2		1	1	1	1	1	1	1	1	2	1	1	1	1	1	1	1	6	8	582	156	12
P396	2	1	2	9.49052		1			1										2		2	1	2	2	3	2	2	3	2	1	1	1	1	1	1	1	4	8	582	156	16
P397	1	2	2																2		1	1	1	1	1	1	1	1	1	1	1	1	1	1	1	1	2	8	582	156	16
P398	1	2	2																2		1	1	1	1	1	1	1	1	1	1	1	1	1	1	2	1	7	9	582	166	15
P399	1	2	2																2		3	3	3	1	2	2	1	1	2	3	1	1	1	1	1	1	6	8	582	156	14
P400	1	1	1					1		1	1							1	2		3	3	3	3	3	3	3	3	3	3	3	1	1	3	3	3	6	8	582	156	16
P401	1	2	2																2		2	2	2	3	2	2	3	3	3	1	1	1	1	1	1	1	5	8	582	156	15
P402	2	1	2	10.4573	1	1			1	1									2		3	2	3	2	2	2	1	3	1	1	1	1	1	1	1	1	3	8	582	156	15
P403	1	1	2			1													2		1	2	1	1	2	2	2	3	1	1	1	1	1	1	1	1	1	8	582	156	15
P404	1	1	2					1											2		1	1	1	1	1	1	1	1	1	1	1	1	1	1	1	1	5	8	582	156	13
P405	1	1	2						1										2		2	2	3	2	2	2	4	3	4	1	3	1	1	1	1	1	2	8	582	156	15
P406	1	2	2																2		1	3	2	1	2	2	4	4	4	1	1	1	1	1	1	1	3	8	582	156	15
P407	1	1	2				1												2		3	3	3	3	3	3	2	2	2	3	2	1	3	1	3	1	6	8	582	147	14
P408	1	2	2																2		2	1	1	1	2	1	1	3	3	2	1	1	1	1	1	1	5	8	582	156	16
P409	2	1	1	11.4909		1	1		1	1	1						1		2		3	2	3	3	3	3	3	4	4	1	1	3	4	3	3	3	6	8	582	156	15
P410	2	1	2	10.4575				1		1	1								2		2	2	1	2	2	2	2	1	2	1	1	1	1	1	1	1	5	8	582	156	16
P411	3	1	1	8.45754			1			1							1		2		3	3	3	1	2	3	3	4	4	2	1	3	3	1	2	2	3	8	582	156	14
P412	1	2	2																2		1	1	1	1	1	1	1	1	1	1	1	1	1	1	1	1	6	8	582	156	15
P413	1	2	2																2		2	1	1	2	2	2	3	2	3	2	2	1	1	1	1	1	4	8	582	156	11
P414	1	1	2							1									2		1	1	1	1	1	1	1	2	2	2	1	1	1	1	1	1	5	8	582	156	16
P415	1	1	2					1											2		2	3	3	3	3	3	4	4	4	1	1	2	2	2	2	2	4	8	582	156	14
P416	1	2	2																2		1	1	1	2	1	3	1	3	2	1	1	1	1	1	1	1	1	9	66		16
P417	1	1	1					1		1	1						1		2		1	1	1	1	1	1	2	2	2	1	1	1	1	1	1	1	2	9	66		15
P418	2	1	1	11.4909	1	1				1							1		2		3	1	2	3	3	2	2	3	2	2	1	2	2	3	3	2	6	8	582	156	16
P419	1	2	2																2		2	1	1	2	2	2	1	2	2	2	1	1	1	1	1	1	2	8	582	156	16
P420	2	1	1	9.49101	1	1	1	1	1							1			2		1	1	1	2	2	2	2	2	3	1	1	3	3	1	3	3	2	8	582	192	15
P421	1	2	2																2		3	3	1	1	1	1	2	3	3	1	1	1	1	3	1	1	6	8	582	156	16
P422	2	1	1	11.491	1	1			1	1							1		2		3	1	2	4	3	3	3	3	4	3	3	1	1	3	1	3	5	8	582	156	15
P423	2	1	2	9.49104		1			1	1									2		2	1	1	1	1	1	1	2	2	1	1	1	1	1	1	1	5	8	582	156	14
P424	1	2	2																2		2	1	1	1	1	1	1	2	1	1	1	1	1	1	1	1	6	8	582	156	16
P425	1	2	2																2		1	2	2	1	2	2	2	3	3	1	1	1	1	1	1	1	3	8	582	191	16
P426	3	1	2	5.42442	1		1			1	1								2		1	3	2	3	2	3	4	2	4	1	1	4	4	3	1	4	1	9	66		16
P427	3	1	2	3.35778			1			1									2		1	2	2	1	1	2	2	2	3	1	1	3	3	1	3	3	2	8	582	156	15
P428	1	1	1					1		1							1		2		1	1	2	1	1	1	2	3	3	1	1	1	1	2	1	2	1	8	66		16
P429	3	1	1	1		1	1	1		1			1	1	1		1		1		2	1	1	3	1	1	4	1	4	1	1	4	4	1	2	2	1	8	66		14
P430	1	2	2																2		1	1	1	1	1	1	1	1	1	1	1	1	1	1	1	1	6	8	582	194	16
P431	1	2	2																2		1	1	1	1	2	2	1	2	2	1	1	1	1	2	1	1	6	8	582	156	14
P432	1	2	2																2		2	1	1	1	1	1	1	3	2	1	1	1	1	1	1	1	4	8	582	156	15
P433	1	2	2																2		2	1	2	2	1	1	4	1	4	1	1	1	1	1	1	1	1	8	582	156	16
P434	1	2	2																2		1	1	1	1	1	1	1	2	2	1	1	1	1	1	1	1	3	8	582	156	16
P435	3	1	2	1.32466				1		1	1								2		1	1	1	1	1	1	2	1	2	1	2	1	1	1	2	2	5	8	582	156	16
P436	1	2	2																2		3	2	2	3	2	2	2	3	2	1	1	1	1	1	1	1	6	8	582	156	15
P437	1	1	1							1							1		2		2	1	2	2	2	2	2	2	2	1	1	1	1	2	1	1	3	8	582	156	14
P438	2	1	2	3.35814							1								2		1	1	1	2	1	1	2	2	2	1	1	1	1	1	1	1	1	9	66		16
P439	1	2	2																2		1	1	1	1	1	1	1	1	1	1	1	1	1	1	1	1	1	9	66		15
P440	1	2	2																2		1	1	1	2	2	2	2	2	3	1	1	1	1	1	1	1	5	9	582	156	16
P441	3	1	2	9.49154		1					1								2		2	1	1	1	2	1	1	1	2	1	2	1	1	1	1	1	6	8	582	156	15
P442	1	2	2																2		1	1	1	1	1	1	1	1	1	1	1	1	1	1	1	1	6	8	582	156	15
P443	3	1	1	2.35833			1			1	1			1					2		2	1	1	1	1	1	2	2	2	1	1	2	2	1	1	1	3	8	582	156	14
P444	1	2	2																2		1	1	1	1	1	1	1	2	2	1	1	1	1	1	1	1	3	8	582	156	14
P445	1	2	2																2		1	1	1	1	1	1	1	1	1	1	1	1	1	1	1	1	5	9	582	156	15
P446	1	2	2																2		1	1	1	1	1	1	2	2	2	2	1	1	1	1	1	1	4	8	582	156	16
P447	1	2	2																2		1	1	1	1	1	1	1	1	1	1	1	1	1	1	1	1	5	8	582	156	16
P448	2	1	1	9.49179	1	1			1	1	1					1	1		2		2	1	2	2	2	3	3	3	4	2	2	2	2	4	3	3	3	8	582	224	15
P449	1	2	2																2		2	2	2	2	3	2	2	2	2	1	1	1	1	2	1	1	4	8	582	156	15
P450	2	1	1	8.45863					1	1	1							1	2		3	2	2	3	3	2	3	3	3	1	2	1	1	2	3	3	1	9	66		15
P451	2	1	1	1.32532		1				1	1						1	1	2		1	1	2	1	1	2	1	3	2	1	1	1	1	1	1	2	1	9	11		15
P452	1	2	2																2		1	1	1	1	1	1	2	2	2	1	1	1	1	1	1	1	4	8	582	156	16
P453	1	2	2																2		2	1	2	2	2	1	1	2	1	1	1	1	1	1	1	1	5	8	162		16
P454	3	1	1	2.35883			1			1	1			1					2		1	1	1	1	1	2	1	3	3	2	1	4	2	1	1	2	1	8	582	224	13
P455	1	2	2																2		3	4	3	4	4	3	4	4	4	3	1	1	1	3	1	2	6	8	582	156	16
P456	1	1	2					1	1	1									2		1	1	1	1	1	1	2	2	2	1	1	1	1	1	2	2	2	8	582	156	15
P457	1	2	2																2		1	1	1	1	1	1	1	1	1	1	1	1	1	1	1	1	2	8	582	163	15
P458	1	2	2																2		1	1	1	1	1	2	1	2	1	1	1	1	1	1	1	1	5	8	582	156	15
P459	1	2	2																2		1	1	1	1	1	1	1	1	1	1	1	1	1	1	1	1	5	8	582	156	16
P460	3	1	2	2.35911			1												2		1	2	3	2	2	2	3	1	3	1	1	2	3	1	1	1	5	8	582	156	16
P461	1	2	2																2		1	1	1	1	1	1	1	1	1	1	1	1	1	1	1	1	5	8	582	156	15
P462	1	2	2																2		1	2	2	2	2	2	3	4	3	1	1	1	1	1	1	1	2	8	582	156	16
P463	2	1	2	11.4925	1	1				1									2		1	1	1	1	1	1	1	2	2	1	1	1	1	1	1	1	5	8	582	156	15
P464	2	1	2	9.49252	1	1				1									2		3	3	3	1	2	2	2	3	4	1	1	1	1	2	2	2	3	8	582	156	15
P465	1	2	2																2		1	1	1	1	1	1	1	2	2	1	1	1	1	1	1	1	1	8	582	156	11
P466	1	1	1							1	1						1	1	2		2	2	2	2	1	1	2	3	3	1	1	1	1	1	1	1	4	8	582	156	16
P467	2	1	2	3.35921							1								2		1	2	2	1	1	2	1	4	3	1	1	1	1	1	2	2	1	8	180		16
P468	1	2	2																2		1	1	1	1	1	1	2	2	3	2	1	1	1	1	1	1	4	8	582	156	15
P469	1	2	2																2		2	2	2	2	2	2	1	4	2	2	1	1	2	1	4	1	5	8	582	143	15
P470	1	2	2																2		1	1	2	2	2	1	1	2	2	1	1	1	1	1	1	1	6	8	582	156	16
P471	2	1	2	11.4927	1		1	1		1									2		3	3	2	3	3	3	3	3	3	1	1	1	1	1	1	1	4	8	582	156	15
P472	1	2	2																2		1	1	1	1	1	1	1	1	3	1	1	1	1	1	1	1	4	8	582	156	13
P473	1	2	2																2		1	1	1	1	1	1	1	1	1	2	1	1	1	1	1	1	2	9	582	156	16
P474	1	1	1					1		1							1		2		2	2	1	1	2	2	2	2	2	3	3	1	1	3	1	1	4	8	582	156	16
P475	1	2	2																2		2	1	1	1	2	2	1	1	1	1	1	1	1	1	2	2	5	8	582	156	16
P476	1	2	2																2		2	1	1	1	2	2	2	2	2	1	1	1	1	1	1	1	6	8	582	156	14
P477	1	2	2																2		2	1	2	2	2	2	1	3	2	1	1	1	1	1	1	1	4	8	582	156	15
P478	2	1	1	10.4597	1	1		1			1							1	2		2	1	2	2	2	1	1	1	2	2	1	1	1	2	1	2	4	8	582	156	16
P479	1	2	2																2		1	1	1	1	1	1	1	2	1	1	1	2	2	1	1	1	6	8	582	208	14
P480	2	1	1	9.49309	1	1			1	1			1				1		2		2	1	2	3	1	1	3	3	4	3	3	1	1	2	1	3	2	8	582	156	15
P481	1	1	1						1	1						1			2		1	1	1	1	1	1	2	1	2	1	1	1	1	1	1	1	6	8	582	156	16
P482	1	2	2																2		1	2	1	1	2	2	2	2	2	1	1	1	1	1	1	1	5	8	582	156	13
P483	2	1	1	9.49325	1	1	1			1	1						1		2		3	2	3	3	3	3	3	3	4	3	2	2	2	4	2	2	5	8	582	156	9
P484	2	1	1	9.49336	1			1		1							1		2		2	1	1	1	2	2	3	2	3	1	2	1	1	2	2	2	4	8	582	156	15
P485	1	2	2																2		1	1	1	1	1	1	2	2	2	1	1	1	1	1	1	1	5	8	582	156	16
P486	3	1	1	1.32672			1			1	1			1			1		2		2	3	3	2	4	3	4	4	4	3	2	4	4	4	3	2	3	9	582	156	13
P487	1	2	2																2		1	1	1	1	1	1	2	3	3	1	1	1	1	1	1	1	4	8	582	156	15
P488	2	1	1	9.49349	1				1	1							1		2		2	2	2	3	2	2	2	2	1	1	2	1	1	2	4	3	4	9	66		14
P489	1	2	2																2		3	2	3	2	3	3	2	3	3	2	1	1	1	1	2	2	6	8	582	156	15
P490	1	2	2																2		1	1	1	1	1	1	1	2	2	1	1	1	1	1	1	1	2	8	582	156	16
P491	1	2	2																2		1	1	1	1	1	1	1	1	1	1	1	1	1	1	1	1	4	9	582	156	13
P492	2	1	1	1.32713	1			1		1	1						1		2		1	2	1	3	2	2	3	2	2	1	1	1	1	3	1	2	1	9	66		16
P493	2	1	1	11.4938		1	1			1							1		2		2	1	2	1	2	2	2	3	4	1	1	2	2	1	1	1	4	8	582	156	16
P494	1	2	2																2		2	3	1	2	2	2	3	1	3	1	1	1	1	1	1	1	2	8	582	191	16
P495	1	2	2																2		1	1	1	1	1	1	1	2	1	1	1	1	1	1	1	1	6	8	582	156	14
P496	3	1	1	1.32729			1			1	1			1			1		2		1	1	1	1	1	1	2	2	2	1	1	3	3	2	2	2	4	8	582	156	14
P497	2	1	1	10.4607			1	1		1	1						1		2		1	1	1	2	2	2	1	2	2	1	1	3	3	1	2	2	3	8	582	156	15
P498	2	1	2	10.4607						1									2		1	1	1	1	1	1	1	1	1	1	1	1	1	1	1	1	2	8	582	156	14
P499	1	2	2																2		1	1	1	1	1	1	1	1	1	1	1	1	1	1	1	1	5	8	582	156	15
P500	1	2	2																2		1	2	2	3	2	2	1	4	3	1	1	1	1	1	1	1	4	8	582	156	16
P501	1	2	2																2		1	1	1	1	1	1	1	1	1	1	1	1	1	1	1	1	4	8	582	156	15
P502	2	1	2	1	1		1	1	1	1									2		1	1	1	1	1	3	3	4	4	1	1	1	1	1	1	1	4	8	582	156	15
P503	2	1	2	8.46078			1		1	1									2		2	2	2	3	3	3	3	3	2	1	1	2	1	1	1	1	5	8	582	156	16
P504	1	2	2																2		2	1	1	2	1	2	2	3	2	1	1	1	1	1	1	1	3	8	582	156	8
P505	1	2	2																2		1	1	1	1	1	1	1	1	1	2	2	1	1	1	1	1	6	8	582	156	15
P506	1	2	2																2		1	1	1	1	2	2	1	3	2	2	1	1	1	1	1	1	2	8	582	156	16
P507	1	2	2																2		1	4	4	2	2	3	4	4	4	1	1	1	1	1	1	1	1	8	582	155	13
P508	1	1	2								1								2		1	1	1	1	1	1	2	2	2	1	1	1	1	1	1	1	5	9	582	156	16
P509	1	2	2																2		3	3	3	1	1	1	2	1	1	1	1	1	1	2	1	1	6	8	582	156	14
P510	2	2	2	9.49442															2		1	1	1	1	1	1	1	1	1	1	1	1	1	1	1	1	3	8	582	174	15
P511	3	1	1	1.32778	1		1	1		1	1						1	1	2		1	2	2	1	1	1	1	3	3	3	2	2	3	3	1	1	5	8	582	156	16
P512	2	1	2	10.4611	1					1									1		1	2	1	1	2	1	2	2	2	1	1	1	1	1	1	1	4	8	582	156	15
P513	1	2	2																2		1	1	1	1	2	2	2	2	1	1	1	1	1	1	1	2	6	8	582	196	16
P514	3	1	1	7.46121		1	1			1							1		2		1	1	1	1	1	1	2	1	2	1	1	1	1	1	1	1	3	8	582	156	16
P515	1	2	2																2		2	2	2	2	2	2	3	3	3	1	1	1	1	1	1	1	4	8	582	156	15
P516	1	1	1							1							1		2		2	1	1	1	1	1	2	3	2	1	1	1	1	1	1	1	4	8	582	156	13
P517	1	2	2																2		1	1	1	1	1	1	1	1	1	3	1	1	1	1	2	2	6	8	582	156	15
P518	1	2	2																2		3	3	3	3	2	3	4	2	3	1	1	1	1	2	2	2	3	8	582	156	16
P519	2	2	2	11.4947															2		2	1	1	1	2	2	2	3	3	1	1	1	1	1	1	1	4	8	582	156	14
P520	2	1	2	9.49469		1				1									2		1	1	1	1	1	1	2	2	2	2	1	1	1	1	1	1	5	8	582	189	14
P521	4	1	1	8.46143			1			1							1		2		3	2	2	4	3	3	3	2	3	1	1	2	2	1	2	3	8	9	582	156	16
P522	1	2	2																2		1	1	1	2	1	1	1	2	2	1	1	1	1	1	1	1	3	8	582	156	15
P523	1	2	2																2		1	1	1	1	1	1	2	1	2	1	1	1	1	1	1	1	6	8	582	156	15
P524	3	1	2	5.42815	1	1	1			1									2		1	2	2	1	1	1	1	1	1	1	1	1	1	1	1	1	1	9	66		16
P525	3	2	2	2.36152															2		2	2	2	1	2	2	3	4	4	3	1	1	1	1	1	1	3	8	582	156	13
P526	3	1	1	1.32819			1			1				1			1		2		2	1	2	3	3	3	2	2	4	1	1	4	4	1	1	2	3	8	582	156	15
P527	1	1	1						1	1						1	1		2		1	1	1	2	1	1	1	3	3	1	1	1	1	1	1	1	6	8	582	156	16
P528	3	1	2	1.32823	1					1									2		1	1	1	1	1	1	1	2	1	1	1	1	1	1	1	1	4	8	582	156	16
P529	1	2	2																2		2	1	2	2	2	2	3	2	3	3	1	1	1	2	1	1	3	8	582	156	15
P530	2	1	2	10.4616	1	1		1	1	1									2		2	2	2	3	2	2	3	2	3	1	2	1	2	2	3	3	6	8	582	224	14
P531	1	1	1							1							1		2		3	2	3	3	3	3	3	3	4	2	2	1	1	2	2	2	6	8	582	156	14
P532	2	2	2	9.49498															2		1	1	1	1	1	2	2	2	2	2	1	1	1	1	1	1	2	8	582	156	15
P533	3	1	1	1.32833			1	1		1							1		2		2	2	3	3	3	2	3	2	3	1	1	4	4	1	2	2	4	8	582	156	16
P534	2	1	1	11.495			1	1		1	1						1		2		3	3	3	2	2	2	3	3	3	3	2	1	1	2	3	4	6	8	582	156	15
P535	1	1	1			1				1							1		2		3	3	3	3	3	4	4	4	4	1	1	1	1	3	2	3	1	8	582	156	13
P536	2	1	2	11.495	1	1													2		1	2	2	2	3	3	2	3	3	1	1	1	1	1	1	1	5	9	582	156	14
P537	3	1	1	7.4617	1	1	1	1	1	1	1					1	1		2		2	2	2	2	2	2	2	2	2	1	2	3	3	2	2	2	5	8	582	156	11
P538	2	1	1	10.4617		1			1	1	1						1	1	2		3	3	2	2	3	2	3	2	3	3	2	1	1	1	2	1	4	8	582	156	16
P539	1	1	2			1				1									2		2	3	3	1	2	2	2	3	3	2	1	1	1	1	1	1	3	8	582	156	15
P540	2	1	2	11.4951		1				1									2		2	2	2	2	1	2	1	3	2	1	1	1	1	1	1	1	3	8	582	156	16
P541	1	1	1							1							1		2		2	2	2	1	2	4	4	4	4	1	1	1	1	3	2	1	3	8	582	156	13
P542	4	1	1	8.46181		1			1	1	1						1	1	2		2	1	2	2	2	3	4	4	4	2	1	1	1	3	3	2	7	8	582	156	14
P543	3	1	1	2.36181	1				1	1							1		2		3	3	4	3	3	3	4	2	4	4	1	1	1	1	1	4	7	8	582	156	13
P544	1	2	2																2		1	2	2	2	2	3	2	3	3	1	1	1	1	3	2	2	5	8	582	156	16
P545	1	1	2		1	1				1									2		1	1	2	2	1	1	2	1	1	1	1	1	1	1	1	1	3	8	582	156	16
P546	3	1	2	2.3619	1		1												2		2	1	1	1	1	1	1	3	1	1	1	2	2	1	1	1	2	8	582	156	16
P547	2	2	2	10.4619															2		3	2	3	2	3	3	2	3	3	2	1	1	1	3	2	1	4	8	582	156	16
P548	1	2	2																2		1	1	1	1	1	1	1	1	1	1	1	1	1	1	1	1	4	9	582	224	15
P549	3	1	1	2.36196	1	1	1		1	1			1				1		2		3	2	3	4	2	3	4	2	4	1	2	3	3	1	4	4	1	8	582	156	14
P550	1	1	2		1	1													2		2	2	2	2	1	2	2	3	3	1	1	1	1	2	1	2	3	8	582	156	15
P551	2	1	1	9.49533		1	1	1	1	1							1		2		1	1	1	1	1	1	1	4	3	1	1	1	1	1	1	3	1	8	582	178	16
P552	1	1	1							1							1		2		2	2	2	2	1	1	2	3	3	1	1	1	1	1	1	1	4	8	582	156	15
P553	1	2	2																2		2	2	2	2	2	2	3	3	3	4	2	1	1	1	2	2	4	8	582	156	16
P554	1	1	2							1									2		1	1	1	1	1	1	3	2	2	2	1	1	1	1	1	1	3	9	582	156	16
P555	1	2	2																2		1	3	3	2	3	3	2	3	2	1	1	1	1	1	1	1	3	8	582	156	16
P556	1	1	1					1		1							1		2		3	3	2	2	2	2	3	2	3	1	3	1	1	2	1	1	3	8	582	156	14
P557	2	1	2	10.4621						1									2		3	2	3	3	2	2	3	3	3	1	2	1	1	1	2	2	4	9	582	156	12
P558	3	1	1	2.36212	1	1			1	1			1				1		2		1	3	2	2	2	2	3	3	3	1	1	1	1	2	1	1	1	8	582	156	13
P559	1	2	2																2		2	1	1	2	1	2	1	3	3	2	1	1	1	1	2	1	2	8	582	156	16
P560	1	2	2																2		2	1	1	2	1	1	1	2	1	1	2	1	1	1	1	1	5	8	582	156	13
P561	1	1	1							1							1		2		1	1	1	1	1	1	2	2	2	1	2	1	1	1	1	1	4	8	582	156	14
P562	1	2	2																2		2	3	3	3	1	2	3	3	4	3	1	1	1	1	1	1	3	8	582	156	16
P563	3	1	1	9.49551	1	1	1	1		1	1			1	1		1	1	2		2	3	2	3	2	3	3	1	4	1	1	4	2	1	2	3	2	8	582	156	15
P564	2	1	1	9.49552	1	1	1			1							1		2		3	2	3	2	3	2	2	3	3	1	2	1	2	3	3	2	4	8	582	156	16
P565	1	1	1								1							1	2		1	1	1	1	1	1	1	1	1	1	1	1	1	1	1	1	5	8	582	221	14
P566	2	1	2	11.4956	1		1		1	1	1								2		3	2	2	1	2	2	1	1	2	3	1	2	2	2	1	2	3	8	582	156	12
P567	1	2	2																2		2	2	2	2	1	2	1	3	1	1	1	1	1	1	1	1	3	8	582	156	14
P568	2	1	2	9.49557	1	1				1									2		3	1	1	2	1	2	2	3	2	2	1	1	1	1	2	1	4	8	582	156	16
P569	1	2	2																2		1	1	3	1	1	2	2	2	2	2	2	2	1	1	2	2	1	8	582	210	15
P570	1	2	2																2		1	1	1	1	1	1	1	2	1	1	1	1	1	1	1	1	3	8	582	156	15
P571	2	1	2	10.4623	1					1									2		2	1	2	2	2	2	2	2	2	1	2	1	1	2	1	2	5	8	582	156	15
P572	2	1	1	8.46233				1	1	1							1		2		1	1	1	1	1	1	1	1	1	1	1	1	1	1	1	1	5	9	582	156	14
P573	1	1	1							1							1		2		1	1	1	2	1	1	2	1	3	1	1	1	1	1	1	1	5	8	582	156	14
P574	3	1	1	1		1	1	1		1			1				1		2		2	2	3	2	3	3	3	2	3	2	1	3	3	2	2	3	5	8	582	156	13
P575	1	2	2																2		1	1	1	1	1	1	1	1	2	1	1	1	1	1	1	1	3	8	582	221	14
P576	1	1	2				1			1									2		3	2	3	2	3	2	2	3	3	3	2	2	2	2	2	2	5	8	582	156	14
P577	1	2	2																2		1	1	1	1	1	1	2	1	1	1	1	1	1	1	1	1	3	9	582	221	12
P578	1	2	2																2		1	1	1	1	1	1	1	2	2	1	1	1	1	1	1	1	5	8	582	156	16
P579	2	1	1	8.46241			1	1	1	1						1	1		2		2	2	2	2	2	1	3	3	4	1	1	2	3	3	3	3	3	8	582	156	16
P580	1	1	1						1	1						1	1		2		2	1	2	2	1	3	3	4	3	1	2	1	1	2	1	2	4	9	582	156	16
P581	2	1	1	1.32911			1	1		1				1					2		1	1	3	1	1	1	2	4	3	1	1	3	3	1	1	1	1	8	582	156	12
P582	1	1	2							1									2		1	1	1	1	1	1	1	1	2	1	1	1	1	1	1	2	3	8	582	156	15
P583	1	1	1							1							1		2		1	1	1	1	1	1	1	2	3	1	1	1	1	1	1	1	2	8	582	156	16
P584	1	1	1							1							1		2		2	2	2	2	2	3	2	2	3	1	1	1	1	1	1	1	2	8	582	156	14
P585	2	1	2	11.4959			1												2		2	1	2	1	2	2	1	2	1	1	1	1	2	1	1	1	5	8	582	156	15
P586	1	2	2																2		2	1	2	2	2	2	2	2	2	1	1	1	1	1	1	1	6	8	582	156	15
P587	1	1	1							1	1						1	1	2		2	2	2	1	1	2	2	1	3	1	1	1	1	3	1	1	4	8	582	156	15
P588	1	2	2																2		1	1	2	1	1	1	1	2	2	1	1	1	1	1	1	1	6	8	582	156	15
P589	2	1	1	9.49595		1		1	1	1			1		1	1	1		2		2	2	2	2	2	3	2	2	2	2	1	1	1	3	2	2	3	8	582	168	16
P590	2	1	2	10.4626	1	1				1	1								2		1	1	1	1	1	1	1	2	1	1	1	1	1	1	1	1	6	8	582	156	16
P591	1	2	2																2		1	1	1	1	1	1	1	2	1	1	1	1	1	1	1	1	5	8	582	156	14
P592	1	1	1							1							1		2		2	1	2	2	2	2	3	3	3	1	1	1	1	1	2	2	3	8	582	156	15
P593	1	2	2																2		2	1	1	2	2	2	1	1	1	1	2	1	1	1	1	1	5	8	582	156	14
P594	1	2	2																2		1	1	1	1	1	1	1	1	1	1	1	1	1	1	1	1	5	9	582	156	15
P595	1	2	2																2		4	3	3	3	3	3	4	4	4	1	1	1	1	1	4	4	6	8	582	156	15
P596	1	1	1							1							1		2		2	2	2	2	2	2	3	2	2	1	1	1	1	2	1	2	4	8	582	156	15
P597	1	2	2																2		2	2	2	2	2	2	1	2	1	1	1	1	1	2	2	2	4	8	582	156	15
P598	2	2	2	11.4963															2		2	2	2	1	2	2	3	4	3	1	1	1	1	2	1	1	5	8	582	156	14
P599	1	2	2																2		1	1	1	1	1	1	1	1	1	1	1	1	1	1	1	1	4	8	582	156	14
P600	1	2	2																2		1	1	1	1	1	1	1	1	1	2	1	1	1	1	1	1	5	8	582	156	15
P601	3	1	1	2.36301			1			1	1							1	2		2	1	1	1	2	2	2	2	2	2	2	2	2	2	1	2	6	8	582	156	13
P602	3	1	1	2.36302	1	1	1			1	1						1		2		3	1	3	2	2	1	1	1	2	1	1	3	2	1	1	2	4	8	582	156	14
P603	1	2	2																2		3	3	4	3	3	3	3	4	3	1	1	1	1	1	1	1	2	8	582	156	15
P604	1	1	2								1								2		2	2	2	2	2	2	2	4	2	1	1	1	1	1	1	2	5	8	582	156	12
P605	2	1	2	10.4631			1												2		2	2	1	1	2	2	1	2	2	1	1	2	2	1	1	1	5	8	582	156	14
P606	1	2	2																2		2	1	2	2	1	1	1	4	3	1	1	1	1	1	1	1	1	9	582	156	16
P607	1	1	2			1				1									2		3	3	3	2	3	3	3	3	3	3	1	1	1	1	3	3	4	8	582	156	16
P608	2	1	1	7.4631		1		1		1	1						1		2		3	3	3	3	3	3	4	4	4	2	2	1	1	3	2	1	5	8	582	156	5
P609	1	2	2																2		1	1	2	1	1	1	1	2	1	1	1	1	1	1	1	1	5	8	582	156	16
P610	1	1	1							1							1		2		2	2	3	1	2	2	4	4	4	2	1	1	1	3	1	1	1	8	582	156	10
P611	1	2	2																2		2	2	2	2	2	2	3	3	4	2	1	1	1	1	2	2	4	8	582	156	15
P612	1	1	1							1							1		2		2	2	2	2	2	3	3	3	3	2	1	1	1	2	2	2	6	8	582	156	14
P613	2	1	2	11.4965	1	1	1	1	1	1									2		1	1	2	1	1	1	1	2	1	1	2	1	1	1	1	1	4	8	582	196	15
P614	1	2	2																2		1	1	1	2	1	1	1	2	2	1	1	1	1	1	1	1	5	8	582	156	14
P615	1	2	2																2		2	2	3	3	2	2	2	3	3	1	1	1	1	2	2	1	5	8	582	156	12
P616	2	2	2	11.4965															2		3	3	3	4	3	3	2	4	3	1	1	1	1	1	1	1	4	8	582	156	14
P617	1	2	2																2		1	1	1	2	2	1	1	3	2	1	1	1	1	1	1	1	6	8	582	156	16
P618	1	1	1							1							1		2		2	2	1	2	1	2	1	3	2	1	1	1	1	1	1	1	2	8	582	156	16
P619	2	1	2	3.36317			1			1									2		2	2	3	2	2	2	2	3	2	1	1	2	2	2	2	2	4	8	582	156	14
P620	1	2	2																2		3	1	1	2	2	2	3	3	3	1	1	1	1	1	1	1	5	8	582	156	15
P621	1	2	2																2		1	2	3	2	1	2	2	3	3	1	1	1	1	1	1	1	2	8	582	156	15
P622	1	2	2																2		2	2	1	2	2	2	1	2	2	1	1	1	1	2	2	2	5	8	582	156	14
P623	3	1	1	8.46324		1			1	1						1	1		2		2	2	3	3	3	3	3	2	4	2	1	1	1	1	1	2	4	8	582	156	15
P624	1	1	1					1		1					1		1		2		1	2	2	1	1	2	2	3	2	1	1	1	1	1	1	1	3	9	582	221	14
P625	1	1	1			1			1	1							1		2		1	1	1	1	1	1	1	1	2	1	1	1	1	1	1	1	7	8	582	156	15
P626	1	2	2																2		1	1	1	1	1	1	1	2	1	1	1	1	1	1	1	1	6	8	582	156	16
P627	1	2	2																2		1	1	1	1	1	1	2	2	2	1	1	1	1	1	1	1	3	8	582	156	13
P628	1	1	1							1							1		2		3	2	2	4	3	3	4	4	3	1	2	1	1	2	1	1	3	8	582	156	16
P629	1	1	2						1	1									2		3	2	3	2	2	2	2	3	3	3	1	1	1	2	3	2	4	8	582	156	16
P630	2	1	1	2.36339	1			1	1	1						1	1		2		4	3	4	4	4	4	4	4	4	3	1	2	2	3	3	4	2	8	582	156	13
P631	1	2	2																2		1	1	2	2	2	1	2	3	3	1	1	1	1	2	1	1	2	8	582	156	16
P632	2	1	1	9.49675	1		1			1				1			1		2		2	2	2	2	2	1	2	1	1	1	1	2	1	1	1	1	4	8	582	156	15
P633	1	2	2																2		1	1	1	2	2	1	2	3	2	1	1	1	1	1	1	1	4	8	582	156	16
P634	1	1	1							1							1		2		1	1	1	1	1	1	2	2	3	1	1	1	1	1	1	1	4	8	582	207	16
P635	1	2	2																2		1	1	1	1	1	1	1	2	1	1	1	1	1	1	1	1	6	8	582	156	14
P636	2	1	1	11.4969	1	1	1		1	1							1		2		1	1	1	2	2	2	2	3	3	4	1	2	1	4	2	2	5	8	582	156	14
P637	1	2	2																2		1	1	1	1	1	1	1	2	1	1	1	1	1	1	1	1	5	8	582	156	16
P638	3	1	2	1.33024			1				1								2		1	1	1	1	1	1	1	1	1	2	1	1	1	1	1	1	4	9	582	156	16
P639	1	1	1							1							1		2		3	3	3	3	2	3	3	4	4	2	3	2	2	3	2	2	3	8	582	156	12
P640	1	1	1			1		1		1			1				1		2		1	1	1	1	1	1	2	3	2	1	1	1	1	1	1	1	3	8	582	156	14
P641	1	1	1			1	1		1	1	1			1		1	1		2		1	1	2	1	1	1	2	2	2	1	1	4	1	1	1	1	4	8	582	156	11
P642	1	2	2																2		2	1	1	1	1	2	1	3	1	1	1	1	1	1	1	1	6	8	582	156	16
P643	1	2	2																2		1	1	1	1	1	1	1	2	2	1	1	1	1	1	1	1	5	8	582	156	15
P644	1	1	1							1							1		2		1	1	1	1	1	1	1	1	1	1	1	1	1	1	1	1	1	9	66		16
P645	1	1	2							1	1								2		2	1	1	1	1	2	1	3	3	1	1	1	3	1	1	1	3	8	582	156	15
P646	1	2	2																2		1	1	1	1	1	1	2	2	3	2	1	1	1	1	1	2	5	8	582	156	13
P647	1	1	1					1		1							1		2		1	1	2	1	1	1	2	2	2	1	1	1	1	2	1	1	5	8	582	156	16
P648	2	1	1	8.46375	1	1	1	1	1	1	1						1		2		3	2	2	3	3	2	2	3	3	2	2	3	3	1	2	2	5	8	582	191	13
P649	1	2	2																2		2	1	1	1	2	2	2	2	2	1	1	1	1	1	1	1	5	8	582	156	16
P650	1	2	2																2		1	1	1	1	1	1	1	2	3	1	1	1	1	1	1	1	2	8	582	141	16
P651	1	2	2																2		1	2	3	1	1	2	2	2	2	2	1	1	1	1	1	1	3	8	582	156	16
P652	1	2	2																2		1	1	1	1	1	1	1	2	1	1	1	1	1	1	1	1	6	8	582	156	15
P653	1	1	1							1							1		2		1	1	1	1	1	1	2	2	2	3	1	1	1	1	1	1	4	8	582	156	16
P654	1	1	2							1									2		3	1	2	2	2	2	2	2	3	2	1	1	1	1	1	1	4	8	582	177	14
P655	1	2	2																2		1	1	1	1	1	1	1	1	1	1	1	1	1	1	1	1	5	8	582	141	16
P656	1	1	2					1		1									2		2	1	2	2	1	2	2	3	2	1	2	1	1	1	2	2	5	9	582	156	14
P657	1	1	1							1							1		2		2	1	2	2	1	2	1	1	2	1	1	1	1	1	1	2	3	8	582	141	14
P658	1	1	1							1							1		2		2	2	3	3	3	2	2	4	4	1	1	1	1	2	2	2	4	8	582	156	14
P659	1	2	2																2		1	1	1	1	1	1	1	1	1	1	1	1	1	1	1	1	1	8	582	141	14
P660	2	1	2	8.46398	1	1			1	1									2		1	1	1	1	1	1	1	2	1	1	1	1	1	1	1	1	5	8	582	146	15
P661	1	2	2																2		1	1	1	1	1	1	1	1	1	2	1	1	1	1	1	1	5	8	582	156	16
P662	1	1	2					1		1									2		2	1	1	2	1	1	1	2	2	1	1	1	1	1	1	1	5	8	582	156	15
P663	2	2	2	1.3307															2		3	3	3	4	3	3	4	3	4	1	1	1	1	1	1	1	3	8	582	141	14
P664	1	2	2																2		1	1	1	1	1	1	2	1	2	1	1	1	1	1	1	1	4	9	582	156	16
P665	1	2	2																2		1	1	1	1	1	1	1	2	2	1	1	1	1	1	1	1	6	8	582	213	16
P666	1	2	2																2		1	1	1	1	1	1	1	2	1	1	1	1	1	1	1	1	4	8	582	141	15
P667	1	2	2																2		1	1	1	1	1	2	2	3	1	1	1	1	1	1	1	1	1	8	582	141	16
P668	2	2	2	11.4974															2		1	1	1	1	1	1	2	1	2	1	1	1	1	1	1	1	2	8	582	141	14
P669	1	2	2																2		1	1	1	1	1	1	1	1	1	1	1	1	1	1	1	1	4	8	582	141	15
P670	1	1	1							1							1		2		2	1	1	1	1	1	2	2	3	1	1	1	1	1	1	1	3	8	582	156	16
P671	1	1	2								1								2		1	1	1	2	1	1	1	1	2	1	1	1	1	1	1	1	4	8	582	156	16
P672	1	2	2																2		2	1	2	2	2	1	1	3	1	2	1	1	2	1	2	1	3	8	582	156	16
P673	1	2	2																2		1	1	1	1	2	2	1	1	1	1	1	1	1	1	1	1	4	8	582	156	15
P674	1	1	1							1	1						1		2		2	3	3	2	3	2	2	3	3	1	1	1	1	2	1	1	3	8	582	156	12
P675	1	2	2																2		1	1	1	1	1	1	1	1	1	1	1	1	1	1	1	1	4	8	582	156	15
P676	1	1	1							1							1		2		3	3	3	3	3	3	4	3	4	2	3	2	1	2	1	1	5	8	582	156	14
P677	1	2	2																2		3	2	3	3	3	3	3	4	3	3	3	1	1	3	1	1	6	8	582	131	15
P678	1	1	2					1											1	4.3976	1	1	1	3	2	2	1	2	2	3	3	1	1	3	1	1	4	8	582	156	15
P679	1	2	2																2		2	2	1	2	2	2	2	2	2	1	1	1	1	1	1	1	4	8	582	156	14
P680	2	1	1	11.4976			1			1	1			1				1	2		1	1	1	1	1	1	1	1	2	2	2	3	3	1	1	2	5	8	582	156	16
P681	1	2	2																2		1	1	1	1	1	1	1	1	1	1	1	1	1	1	1	1	6	8	582	156	15
P682	1	2	2																2		1	1	1	1	1	1	1	2	2	1	1	1	1	1	1	1	6	8	582	156	14
P683	1	1	2							1									2		3	1	2	1	2	2	3	3	3	1	1	2	1	1	1	2	4	8	582	156	14
P684	1	2	2																2		1	1	1	1	1	1	1	1	1	1	1	1	1	1	1	1	5	8	582	156	16
P685	1	2	2																2		2	1	2	2	2	2	2	1	2	1	1	1	1	1	1	1	4	8	582	168	12
P686	1	2	2																2		1	1	1	1	1	1	1	1	1	1	1	1	1	1	1	1	6	8	582	156	15
P687	3	1	1	1.33116	1		1	1			1			1					2		1	1	1	1	1	1	1	1	1	1	1	2	2	1	1	1	5	8	582	156	13
P688	1	2	2																2		1	1	1	1	1	1	1	1	1	1	1	1	1	1	1	1	5	8	582	156	16
P689	1	2	2																2		1	1	1	1	1	1	1	2	2	1	1	1	1	1	1	1	6	8	582	156	15
P690	2	1	1	8.46455		1	1	1		1	1			1				1	2		2	3	3	2	3	2	3	3	2	2	2	4	4	1	2	1	6	9	582	191	15
P691	1	1	1							1							1		2		1	2	2	1	1	2	2	3	2	1	1	1	1	1	1	2	1	8	582	141	16
P692	1	1	1					1		1							1		2		2	2	3	2	1	2	3	3	4	1	1	1	1	1	1	1	3	8	582	156	16
P693	1	2	2																2		1	1	1	1	1	1	3	2	3	1	1	1	1	1	1	1	4	8	582	176	13
P694	1	2	2																2		3	1	2	4	3	3	1	3	2	2	1	1	1	1	1	2	6	8	582	156	14
P695	1	2	2																2		2	2	2	1	2	2	2	1	2	1	1	1	1	1	1	1	7	8	582	141	16
P696	1	1	1							1							1		2		3	3	4	3	3	3	3	3	4	1	1	1	1	1	1	2	5	8	582	156	15
P697	1	2	2																2		1	1	4	4	3	3	4	4	4	1	1	1	1	1	1	1	2	8	582	156	13
P698	1	2	2																2		1	1	1	1	1	1	2	2	2	1	1	1	1	1	1	1	3	8	582	141	16
P699	3	1	1	1.33131		1	1		1	1			1			1			2		2	1	2	1	2	1	2	2	2	1	1	3	2	1	1	1	4	8	582	156	16
P700	1	2	2																2		1	1	1	1	1	2	3	3	3	1	1	1	1	1	1	1	2	8	582	141	15
P701	1	2	2																2		1	1	1	1	1	1	1	2	1	1	1	1	1	1	1	1	5	8	582	156	16
P702	2	1	2	10.4647	1	1		1		1	1								2		1	1	1	1	1	1	1	2	1	1	1	1	1	3	1	1	4	8	582	156	16
P703	1	2	2																2		1	1	2	1	2	2	1	2	2	1	1	1	1	1	1	1	4	8	582	156	15
P704	1	2	2																2		2	1	2	2	2	2	1	2	2	2	1	1	1	3	1	1	4	8	582	141	16
P705	2	1	2	9.49805						1									2		1	1	1	1	1	1	1	1	1	1	1	1	1	1	1	1	5	8	582	156	13
P706	1	1	1							1							1		2		3	3	3	2	4	4	4	4	4	1	1	1	1	1	1	1	4	8	582	141	16
P707	1	1	2					1											2		2	1	1	2	1	2	1	2	2	1	1	1	1	1	1	1	4	8	582	156	14
P708	1	2	2																2		2	1	1	2	1	2	1	2	2	1	1	1	1	1	1	1	5	8	582	191	16
P709	2	1	2	9.49811			1			1									2		1	1	1	1	1	1	1	2	1	1	1	2	2	1	1	1	3	8	582	141	16
P710	1	2	2																2		1	1	1	1	1	1	1	2	1	1	1	1	1	1	2	2	5	8	582	156	14
P711	2	2	2	11.4981															2		1	1	1	1	1	1	1	1	1	1	1	1	1	1	1	1	4	8	582	223	16
P712	2	1	2	11.4981	1					1	1								2		3	3	3	3	3	3	2	2	2	1	1	1	1	1	2	1	3	9	582	156	15
P713	2	1	1	11.4981			1			1				1					2		2	1	2	1	2	2	1	3	3	1	1	3	3	2	2	2	3	8	582	123	15
P714	1	2	2																2		1	1	1	1	1	1	1	1	1	1	1	1	1	1	1	1	5	8	582	177	15
P715	1	2	2																2		2	1	1	1	2	2	1	2	2	1	1	1	1	1	1	2	7	9	582	156	12
P716	1	2	2																2		2	2	2	2	2	2	2	2	2	2	1	1	1	1	1	1	4	8	582	156	15
P717	2	1	1	8.46486		1			1	1							1		2		2	1	2	2	2	1	2	3	3	1	2	1	1	3	3	3	4	8	582	156	14
P718	1	2	2																2		1	1	1	1	1	1	1	1	1	1	1	1	1	1	1	1	4	8	582	156	16
P719	1	2	2																2		2	2	3	2	2	2	3	2	3	1	1	1	1	2	3	1	3	8	582	219	16
P720	2	1	1	11.4982	1			1		1							1		2		3	1	1	1	1	1	2	3	3	2	2	1	1	1	2	2	3	8	582	147	15
P721	1	2	2																2		1	1	1	1	1	1	2	2	1	1	1	1	1	1	1	1	5	8	582	131	16
P722	1	2	2																2		2	1	1	1	1	1	1	2	2	2	1	1	1	1	1	1	5	8	582	156	14
P723	1	1	2						1	1									2		2	2	3	4	3	3	3	4	3	2	1	1	1	1	2	2	2	8	582	205	16
P724	1	2	2																2		3	2	2	1	2	3	2	2	2	1	1	1	1	1	1	1	3	8	582	141	14
P725	1	2	2																2		1	1	2	1	2	2	2	2	2	1	1	1	1	1	1	1	4	8	582	141	13
P726	1	2	2																2		1	1	1	1	1	1	1	1	2	1	1	1	1	1	1	1	4	8	582	156	15
P727	2	1	2	11.4983	1	1	1			1									2		1	1	1	2	2	2	2	1	2	1	1	1	1	1	2	2	4	8	582	141	15
P728	1	2	2																2		1	1	1	1	1	1	1	1	1	1	1	1	1	1	1	1	5	8	582	160	16
P729	2	1	2	10.465	1	1				1									2		1	1	1	1	1	1	3	2	3	1	4	1	1	1	1	1	4	8	582	156	13
P730	3	1	1	1.33164	1		1	1		1	1						1	1	2		2	2	2	2	2	2	2	2	2	1	2	4	4	2	2	1	5	8	582	156	14
P731	2	1	2	8.46499						1									2		2	1	1	2	1	1	1	2	2	2	1	1	1	1	1	2	3	8	582	194	15
P732	3	1	1	2.36501			1							1					2		2	1	1	1	1	2	1	2	2	1	1	4	4	1	1	1	3	8	582	156	15
P733	2	1	2	9.49835	1	1			1	1									2		3	3	3	3	3	2	3	3	4	1	1	1	1	2	1	2	5	8	582	156	13
P734	1	2	2																2		1	1	1	1	1	1	1	1	1	1	1	1	1	1	2	2	3	8	582	156	14
P735	1	1	2					1		1									2		3	2	2	2	2	2	2	3	3	1	1	1	1	2	1	2	6	8	582	156	14
P736	1	2	2																2		3	2	2	1	2	1	3	3	3	1	1	1	1	1	1	1	2	8	582	147	13
P737	1	2	2																2		1	2	2	2	2	2	1	1	1	1	1	1	1	1	1	1	4	8	582	156	16
P738	2	1	2	11.4984		1	1			1	1								2		2	1	2	2	2	3	1	3	1	1	1	1	1	1	1	2	2	8	582	189	16
P739	1	1	2					1											2		2	2	3	2	2	3	3	3	3	3	3	1	1	2	1	2	3	9	582	156	14
P740	1	2	2																2		1	1	1	1	1	1	1	2	1	1	1	1	1	1	1	1	5	8	582	156	15
P741	1	2	2																2		1	1	1	1	1	1	1	2	1	1	1	1	1	1	1	1	5	8	582	156	15
P742	1	2	2																2		1	1	1	1	1	1	1	3	1	1	1	1	1	1	1	1	4	9	582	156	16
P743	1	1	1					1		1							1		2		3	2	3	3	2	2	3	4	4	1	1	1	1	2	2	2	2	8	582	156	15
P744	2	1	2	10.4651		1				1	1								2		1	1	1	1	1	1	1	2	1	1	1	1	1	1	1	1	5	8	582	156	16
P745	2	1	2	11.4984	1	1		1	1	1									2		2	1	2	1	2	2	3	2	3	1	1	1	1	2	2	2	4	8	582	156	15
P746	1	2	2																2		1	1	1	1	1	1	1	2	1	1	1	1	1	1	1	1	3	8	582	143	15
P747	1	2	2																2		1	1	1	1	1	1	1	2	2	1	1	1	1	1	1	1	5	8	582	141	16
P748	1	2	2																2		1	2	1	1	1	1	1	2	1	1	1	1	1	1	1	1	4	8	582	137	16
P749	2	1	2	11.4985		1		1		1									2		2	2	2	3	2	2	3	3	3	1	3	2	2	2	3	1	5	8	582	156	15
P750	1	2	2																2		1	1	1	1	1	1	1	2	2	1	1	1	1	1	1	1	5	8	582	187	16
P751	1	1	2		1														2		1	1	1	1	1	1	1	3	3	1	1	1	1	1	1	3	6	8	582	176	13
P752	1	1	1			1			1	1			1			1	1		2		2	3	3	2	2	2	3	3	4	1	1	1	1	2	2	2	5	8	582	156	10
P753	2	1	1	9.49849	1	1		1		1							1		2		1	2	2	2	2	2	2	3	3	1	1	1	2	1	2	2	5	8	582	141	14
P754	1	1	2								1								2		1	1	1	1	1	1	2	2	2	1	1	1	1	1	1	1	5	8	582	141	16
P755	1	2	2																2		1	1	1	1	1	1	1	1	1	1	1	1	1	1	1	1	4	8	582	191	13
P756	2	1	2	10.4652	1	1	1			1									2		1	1	1	1	1	1	1	2	1	1	1	1	1	1	1	1	4	8	582	7	15
P757	2	1	1	10.4652		1		1		1							1		2		2	2	2	2	2	2	3	3	2	3	3	1	1	3	2	1	5	8	582	156	14
P758	1	2	2																2		2	2	1	1	1	1	2	1	2	1	1	1	1	1	1	1	2	8	582	196	13
P759	2	1	2	10.4652		1			1	1									2		1	1	1	1	1	1	2	3	3	2	1	2	1	1	1	2	4	8	582	156	15
P760	2	1	1	8.46519				1		1							1		2		2	2	2	1	2	2	3	3	3	2	1	2	2	2	2	1	5	9	582	156	16
P761	1	1	2				1												2		2	1	2	1	1	1	2	2	1	1	1	1	3	1	1	1	5	8	582	156	13
P762	1	1	2							1									2		1	3	2	1	1	2	3	3	2	1	1	1	1	1	1	1	2	8	582	177	15
P763	1	1	2			1													2		1	1	1	1	1	1	1	1	1	1	1	1	1	1	1	1	4	8	582	156	15
P764	1	1	2								1								2		2	2	2	2	2	3	3	3	3	2	1	1	1	2	2	1	2	8	582	156	16
P765	2	1	2	11.4986	1	1	1		1	1									2		3	2	3	2	2	2	2	3	2	2	1	1	1	2	1	2	5	8	582	141	16
P766	1	2	2																2		1	1	1	1	1	1	2	1	2	1	1	1	2	1	1	1	3	8	582	158	16
P767	1	2	2																2		2	1	1	1	1	1	2	3	2	2	1	1	1	1	1	1	4	8	582	141	16
P768	1	2	2																2		2	3	2	3	1	3	3	3	3	1	3	1	1	1	2	2	4	8	582	141	16
P769	2	1	2	9.49865			1												2		3	3	3	3	2	4	3	4	4	1	1	2	1	2	1	1	4	8	582	168	13
P770	1	1	2								1								2		1	1	2	1	2	2	1	2	1	1	1	1	1	1	1	1	6	8	582	156	15
P771	2	1	2	8.46532	1	1	1		1	1									2		3	3	3	3	2	3	4	4	2	1	1	1	1	1	1	1	2	8	582	156	13
P772	1	2	2																2		1	1	1	1	1	1	1	1	1	1	1	1	1	1	1	1	5	8	582	156	12
P773	2	1	2	9.49867	1	1		1			1								2		1	1	1	1	1	2	1	3	2	1	1	1	1	1	1	1	3	8	582	226	16
P774	1	2	2																2		1	1	1	1	1	1	1	1	1	1	1	1	1	1	1	1	4	8	582	134	15
P775	1	1	2							1									2		1	1	1	1	1	1	1	1	1	1	1	1	1	2	1	1	3	8	582	125	16
P776	1	1	1							1	1						1		2		3	2	3	1	1	1	3	3	4	3	1	1	2	1	1	1	4	8	582	176	14
P777	2	1	2	10.4654	1	1				1									2		1	1	1	2	1	1	1	1	3	1	1	1	1	1	1	1	3	8	582	141	13
P778	2	1	2	11.4987	1	1				1									2		1	1	1	1	2	3	1	2	2	2	1	1	1	1	1	1	4	8	582	164	16
P779	1	2	2																2		1	2	2	2	2	1	1	2	2	1	1	1	1	1	1	1	5	8	582	158	12
P780	3	1	1	1.33209	1		1			1	1			1			1		2		2	1	2	1	1	2	2	1	2	1	2	3	2	1	1	3	4	8	582	213	16
P781	1	1	2			1	1			1									2		2	1	3	3	3	3	3	3	3	1	1	2	2	1	1	1	3	8	582	177	16
P782	2	1	1	9.49878	1			1		1							1		2		2	2	3	3	3	3	4	4	4	3	2	1	1	2	4	4	5	8	582	156	13
P783	1	2	2																2		1	1	1	2	2	2	2	2	2	2	1	1	1	1	2	2	4	8	582	163	16
P784	2	1	1	11.4988	1			1	1	1	1						1		2		1	1	2	2	2	2	1	3	2	2	1	1	2	1	1	1	4	8	582	134	16
P785	1	2	2																2		1	1	1	2	2	2	1	1	1	1	1	1	1	1	1	1	5	8	582	131	12
P786	1	2	2																2		3	1	2	2	2	2	3	3	3	3	1	1	1	2	1	1	4	8	582	156	16
P787	1	2	2																2		2	2	2	1	1	2	2	3	2	2	1	1	1	2	1	2	4	8	582	156	16
P788	2	1	2	9.49885	1	1			1		1								2		2	2	2	2	1	1	2	3	3	1	2	1	1	1	1	1	3	8	582	131	15
P789	1	2	2																2		1	1	1	1	1	1	2	2	2	1	1	1	1	1	1	1	3	8	582	141	14
P790	1	2	2																2		3	2	3	2	2	2	2	3	3	1	1	1	1	1	2	2	3	8	582	187	14
P791	2	1	2	9.49888	1	1		1	1	1									2		2	2	2	2	2	2	3	3	3	1	1	1	1	1	1	1	3	8	582	176	14
P792	1	1	2			1		1		1									2		3	2	3	3	3	3	3	3	3	1	1	1	1	1	2	1	4	8	582	156	14
P793	1	2	2																2		1	1	1	1	1	1	1	2	2	1	1	1	1	1	1	1	2	8	582	141	15
P794	1	2	2																2		1	1	1	1	1	1	1	3	1	1	1	1	1	1	1	2	5	8	582	156	15
P795	1	2	2																2		1	1	1	2	1	1	1	2	1	1	1	1	1	1	1	1	4	8	582	216	15
P796	1	2	2																2		2	2	1	2	1	2	3	3	2	1	1	1	1	1	1	1	5	8	582	156	16
P797	1	1	1					1		1							1		2		2	2	2	1	1	2	2	3	3	1	1	3	1	2	1	2	2	8	582	125	16
P798	1	2	2																2		2	1	2	2	2	2	1	3	2	1	1	1	1	2	1	1	5	8	582	156	15
P799	1	1	2		1														2		2	1	1	1	2	1	1	3	2	1	1	1	1	1	1	1	5	8	582	7	14
P800	1	1	2					1		1									2		1	1	1	1	1	1	3	2	3	1	1	1	1	1	1	1	4	8	582	222	16
P801	1	1	2							1									2		1	1	1	1	1	1	1	2	3	1	1	1	1	1	1	2	4	8	582	156	16
P802	1	2	2																2		1	1	1	2	2	2	3	3	3	1	1	1	1	1	1	1	4	8	582	164	16
P803	1	2	2																2		1	1	1	1	1	1	1	2	1	1	1	1	1	1	1	1	6	8	582	141	14
P804	4	1	1	2.36568	1	1	1	1	1	1				1		1	1		2		2	2	2	2	3	3	4	3	3	2	1	4	4	3	3	1	4	8	582	222	7
P805	2	1	1	10.4657		1	1		1	1				1			1		2		2	1	2	1	2	2	2	2	2	1	1	2	2	1	1	1	4	8	582	141	16
P806	1	1	1					1	1	1							1		2		2	2	2	2	2	2	3	3	3	3	1	1	1	2	2	1	2	8	582	156	16
P807	2	1	1	2.3657						1	1						1		2		3	2	2	3	3	3	2	2	3	2	2	1	1	2	2	2	4	8	582	156	16
P808	2	1	2	11.499	1	1			1	1									2		1	1	2	1	1	1	2	2	2	2	1	1	1	2	1	1	3	8	582	156	15
P809	1	2	2																2		2	1	2	2	2	2	2	2	2	2	1	1	1	1	2	2	4	8	582	164	15
P810	1	1	2			1													2		1	1	1	1	1	1	1	3	1	3	1	1	1	2	2	2	2	8	582	226	16
P811	1	1	1							1							1		2		3	1	2	2	2	2	3	3	3	3	1	1	1	1	2	2	5	8	582	178	12
P812	1	2	2																2		1	1	1	2	2	2	2	2	2	1	1	1	1	1	1	1	5	8	582	156	16
P813	2	1	2	11.4991		1	1			1									2		1	3	3	2	2	2	2	3	3	2	1	1	1	1	1	3	3	8	582	213	16
P814	1	2	2																2		1	1	1	1	1	1	2	3	2	1	1	1	1	2	1	1	5	8	53		15
P815	2	1	1	10.4658						1							1		2		3	2	3	3	3	3	4	4	4	3	1	1	1	1	1	3	3	8	582	156	14
P816	2	1	1	2.36582					1	1						1	1		2		1	1	1	1	1	1	2	2	3	2	1	1	1	1	1	1	4	8	582	178	14
P817	1	1	2			1													2		2	1	1	2	1	1	1	2	1	2	1	1	1	1	1	1	4	8	582	158	16
P818	1	2	2																2		1	1	1	1	1	1	1	2	2	2	2	1	1	2	1	1	3	8	582	168	14
P819	3	1	1	10.4658	1	1	1	1	1	1	1					1	1		2		2	4	3	4	3	3	4	3	4	3	3	4	3	3	4	4	4	8	582	156	14
P820	2	1	1	9.49918			1			1							1		2		3	2	3	3	3	2	4	2	4	3	4	3	4	3	3	3	4	8	582	124	14
P821	1	2	2																2		2	1	1	2	1	2	1	2	2	1	1	1	1	2	1	2	4	8	582	130	15
P822	1	1	2			1													2		1	1	1	1	1	1	1	1	1	1	1	1	1	1	1	1	6	8	582	166	14
P823	1	1	1					1							1				2		1	1	1	1	1	1	2	1	2	1	2	1	1	1	1	1	3	9	582	156	16
P824	1	1	2							1									2		1	1	1	1	1	1	2	1	2	1	1	1	1	1	1	1	6	8	582	209	15
P825	2	2	2	10.4659															2		2	1	2	1	2	2	3	3	3	1	2	1	1	1	2	1	4	8	582	226	16
P826	1	1	1							1	1						1	1	2		2	1	4	3	3	4	3	4	3	1	1	1	1	1	2	2	6	8	582	156	13
P827	1	2	2																2		1	1	1	1	1	1	1	1	1	1	1	1	1	1	1	1	4	8	582	156	15
P828	1	1	1							1	1							1	2		3	2	3	3	3	2	3	3	3	1	1	1	2	2	1	2	2	8	582	156	15
P829	1	2	2																2		1	1	1	1	1	1	1	1	2	1	1	1	1	1	1	1	4	8	582	178	16
P830	1	2	2																2		2	2	2	2	2	1	1	3	3	1	1	1	1	1	1	1	2	8	582	141	15
P831	2	1	2	3.36592					1	1									2		2	1	1	1	2	2	1	2	2	1	1	1	1	1	1	2	3	8	582	156	16
P832	1	2	2																2		1	1	1	1	1	1	1	1	1	1	1	1	1	1	1	1	4	8	582	176	15
P833	1	1	1							1							1		2		1	1	1	1	1	1	2	1	2	1	1	1	1	2	1	1	3	8	582	174	16
P834	1	2	2																2		1	1	2	2	2	3	3	3	3	1	1	1	1	1	1	1	3	8	582	226	14
P835	1	1	1							1							1		2		1	1	1	1	1	1	1	1	2	1	1	1	1	1	1	1	5	8	582	156	16
P836	1	2	2																2		3	2	3	2	2	2	2	3	4	2	2	1	1	1	1	2	3	8	582	156	14
P837	1	1	1					1		1							1		2		2	2	2	2	2	2	3	3	3	1	1	1	1	1	1	2	5	8	582	156	14
P838	1	2	2																2		1	1	1	1	1	1	1	2	2	1	1	1	1	1	1	1	5	8	582	124	15
P839	1	1	1			1				1							1		2		2	1	2	2	2	2	3	2	2	1	1	1	1	2	2	2	5	8	582	156	16
P840	3	1	1	2.36601	1			1	1	1						1	1		2		3	1	1	4	4	4	2	1	3	3	3	1	1	3	3	3	5	8	582	156	16
P841	1	2	2																2		1	1	1	1	1	1	1	2	1	1	1	1	1	1	1	1	4	8	582	178	15
P842	1	1	1							1							1		2		1	1	1	2	1	1	2	3	3	1	1	1	1	1	1	2	1	8	582	177	16
P843	2	1	2	10.466	1	1			1										2		2	1	2	2	2	1	1	3	1	3	1	1	1	1	2	1	5	8	582	156	14
P844	1	2	2																2		1	3	2	3	3	4	3	4	4	1	1	1	1	1	1	1	5	8	582	223	15
P845	1	1	1							1							1		2		3	4	4	4	4	4	4	4	4	3	3	2	2	3	2	2	4	8	582	156	14
P846	2	1	2	9.49937	1					1	1								2		3	2	2	2	3	3	3	2	3	3	2	1	1	1	2	2	7	8	582	156	16
P847	1	2	2																2		1	1	1	1	1	1	1	1	1	1	1	1	1	1	1	1	3	9	582	156	16
P848	1	2	2																2		1	2	1	1	1	2	1	3	2	1	1	1	1	1	1	1	3	8	582	156	15
P849	1	1	1					1							1				2		1	1	1	1	1	1	1	2	1	1	1	1	1	1	1	1	2	8	582	224	14
P850	2	1	1	11		1	1			1	1						1		2		1	1	1	2	1	1	1	2	2	2	1	2	2	2	3	2	4	8	582	156	15
P851	1	1	1						1	1						1	1		2		1	1	1	1	1	1	2	3	2	1	2	1	1	1	1	1	4	8	582	156	16
P852	2	1	1	2.3662	1	1	1		1	1							1		2		2	1	1	2	1	2	2	2	2	1	1	2	2	1	1	1	3	8	582	227	15
P853	2	1	2	10.4662	1	1	1			1									2		1	1	1	1	1	1	2	1	2	1	1	1	1	1	1	1	4	8	582	176	16
P854	1	2	2																2		1	1	3	2	2	1	2	2	3	1	1	1	1	1	1	1	4	8	582	180	16
P855	1	2	2																2		1	1	3	2	2	2	2	2	2	3	1	1	1	1	1	1	5	8	582	204	15
P856	1	2	2																2		1	1	2	2	2	1	1	1	1	1	1	1	1	1	1	1	5	8	582	156	15
P857	1	1	1							1							1		2		2	2	2	2	2	2	3	2	3	1	1	1	1	1	2	2	2	8	582	156	16
P858	1	2	2																2		2	1	2	1	2	1	1	2	2	1	1	1	1	1	1	1	6	8	582	156	16
P859	1	2	2																2		1	1	1	1	1	1	1	1	1	1	1	1	1	1	1	1	3	8	582	158	16
P860	2	2	2	11.4996															2		2	3	2	2	2	2	3	3	3	1	1	1	1	2	1	2	4	8	582	7	15
P861	4	1	1	1.33298		1	1	1	1	1	1		1	1	1		1		2		2	1	3	1	1	1	2	4	4	1	2	2	2	1	3	2	7	8	582	156	13
P862	1	1	1							1							1		2		2	1	1	1	2	1	2	3	2	1	1	1	1	1	1	1	3	8	582	156	15
P863	1	2	2																2		2	2	1	1	1	1	2	2	1	1	1	1	2	1	1	1	4	8	582	155	16
P864	1	2	2																2		1	1	1	1	1	1	1	1	1	1	1	1	1	1	1	1	3	8	582	156	15
P865	2	1	1	10.4663	1	1			1	1						1			2		3	2	2	3	2	3	3	3	3	1	1	1	1	3	2	2	4	8	582	178	15
P866	1	1	2					1											2		2	1	2	2	1	1	2	1	2	1	2	1	1	1	1	1	5	8	582	156	15
P867	1	1	1							1							1		2		1	3	2	3	3	3	3	3	3	2	1	1	1	2	2	1	5	8	582	156	15
P868	1	1	1							1							1		2		3	3	3	3	3	3	3	2	3	2	1	1	1	2	1	1	5	8	582	156	15
P869	2	2	2	11.4998															2		2	1	1	1	2	1	2	3	2	2	1	1	1	1	1	1	3	8	582	156	16
P870	1	2	2																2		1	1	1	1	1	1	2	2	2	1	1	1	1	1	1	1	5	8	582	141	15
P871	1	1	1							1							1		2		2	1	1	1	1	1	2	2	2	1	1	1	1	1	1	1	2	8	582	124	16
P872	2	1	2	8.46655		1	1	1	1	1									2		3	1	3	2	2	2	3	3	3	2	2	2	2	2	2	2	3	8	582	129	15
P873	2	1	2	10.4665		1			1	1	1								2		3	3	3	2	3	3	2	2	3	1	1	1	1	1	2	2	2	8	582	160	15
P874	2	1	2	10.4666	1					1	1								2		3	3	3	3	3	3	3	3	3	1	1	1	1	1	2	2	3	8	582	146	14
P875	2	1	2	9		1													2		1	2	1	2	1	2	2	3	3	1	1	1	1	1	1	2	1	8	582	156	16
P876	2	1	1	11.4999	1	1	1		1	1							1		2		4	1	1	2	2	2	3	4	4	3	3	1	1	1	1	2	3	8	582	156	15
P877	2	1	1	1.33331	1	1		1		1			1				1		2		3	3	3	4	3	3	4	3	3	3	3	1	1	2	2	3	5	8	582	138	8
P878	3	1	1	1.33332		1	1		1	1						1			2		1	1	1	1	1	1	2	2	3	2	1	1	2	2	1	1	4	9	582	156	15
P879	1	2	2																2		1	1	1	1	1	1	1	1	1	1	1	1	1	1	1	1	3	8	582	217	15
P880	1	2	2																2		1	1	1	2	2	2	1	3	3	2	1	1	1	2	1	2	6	8	582	209	15
P881	1	2	2																2		1	1	1	1	1	1	1	1	2	1	1	1	1	1	1	1	2	8	582	163	14
P882	2	1	2	5.43334	1					1	1								2		2	1	1	1	1	1	2	2	2	1	1	1	2	1	2	2	4	8	582	141	15
P883	1	1	1							1							1		2		2	2	3	2	2	2	2	4	3	2	1	1	1	2	1	1	5	8	582	190	16
P884	2	1	2	9.50003	1	1			1	1									2		2	2	2	1	1	1	3	3	4	2	2	1	1	1	2	2	2	8	582	164	15
P885	1	1	1		1	1				1							1		2		3	3	4	1	2	3	3	4	4	1	1	1	1	2	1	1	4	8	582	163	14
P886	2	1	1	10.4667		1			1	1						1	1		2		1	1	1	2	1	2	3	4	4	3	1	1	1	4	2	2	4	8	582	226	16
P887	1	1	1							1							1		2		2	3	3	3	4	3	4	2	3	2	1	1	1	3	2	1	2	8	582	162	14
P888	2	1	2	9.50007			1		1	1	1								2		1	1	2	1	1	2	2	1	3	1	1	2	2	1	1	1	4	8	582	163	16
P889	3	1	1	1			1	1		1	1			1			1		2		2	3	3	1	3	3	3	2	3	3	3	4	4	3	3	1	6	8	582	156	16
P890	3	1	1	3.36687	1		1		1	1	1						1		2		2	1	1	1	1	1	2	2	2	1	1	1	3	1	1	1	5	8	582	156	16
P891	1	1	1			1				1							1		2		3	3	3	2	3	3	4	3	4	3	1	2	2	2	3	3	3	8	582	156	13
P892	2	1	2	3.3669				1	1	1									2		1	1	1	2	2	2	2	2	3	3	2	1	1	2	2	2	3	8	582	156	13
P893	1	2	2																2		2	1	2	1	2	2	2	3	2	1	1	1	1	1	1	1	2	8	582	166	16
P894	1	2	2																2		2	1	2	2	2	2	4	1	4	2	1	1	1	1	1	1	5	8	582	156	15
P895	1	2	2																2		1	1	1	1	1	1	1	1	1	1	1	1	1	1	1	1	4	9	582	141	14
P896	2	1	2	11.5003		1	1			1									2		1	1	1	1	1	1	1	3	2	1	1	1	1	1	2	2	5	8	582	141	16
P897	1	2	2																2		1	1	1	1	1	1	1	1	1	1	1	1	1	1	1	1	4	8	582	166	14
P898	1	2	2																2		1	1	1	2	1	1	2	3	2	1	1	1	1	1	1	1	4	8	582	156	16
P899	2	1	2	11.5004	1						1								2		1	1	1	1	1	1	1	3	2	1	1	1	1	1	1	1	4	8	582	125	14
P900	2	1	2	11.5005	1	1	1		1	1									2		1	1	1	1	1	1	3	4	3	1	1	1	2	3	1	1	1	8	582	178	14
P901	1	2	2																2		1	1	1	1	1	1	1	1	1	1	1	1	1	1	1	1	5	8	582	156	15
P902	1	2	2																2		1	1	1	1	1	1	1	1	1	1	1	1	1	1	1	1	5	8	582	131	15
P903	2	1	2	9.50056		1	1			1	1								2		1	1	1	1	1	1	1	2	1	1	1	1	1	1	1	1	6	8	582	156	15
P904	1	2	2																2		1	1	1	1	1	1	1	1	1	1	1	1	1	1	1	1	5	8	582	163	15
P905	1	1	1				1			1	1						1		2		1	1	1	1	1	1	1	2	2	3	2	1	1	3	2	1	6	9	582	224	15
P906	1	2	2																2		2	1	1	1	2	2	1	2	1	1	1	1	1	1	1	1	4	8	83		13
P907	2	1	1	2.36733			1							1					2		2	2	2	3	2	3	3	4	4	4	3	4	4	2	3	3	4	8	582	178	16
P908	1	2	2																2		1	1	1	1	1	1	2	2	2	3	1	1	1	1	1	1	4	8	582	163	16
P909	1	2	2																2		2	1	2	2	1	1	2	3	3	2	1	1	1	2	1	1	5	8	582	156	15
P910	1	2	2																2		3	2	4	2	3	3	1	3	1	1	2	1	1	1	2	2	3	8	582	156	16
P911	3	1	1	1.33436	1	1	1		1	1							1		2		2	2	2	2	2	2	3	1	3	1	1	1	1	1	2	2	3	8	582	156	16
P912	1	2	2																2		1	1	1	1	1	1	1	1	1	1	1	1	1	1	1	1	5	8	582	156	13
P913	1	1	1							1							1		2		2	2	2	2	2	2	2	1	2	3	1	1	1	2	2	2	3	8	582	205	15
P914	1	2	2																2		1	2	2	3	1	2	2	3	2	1	1	1	1	1	1	1	3	9	582	141	16
P915	2	1	1	3.3678		1	1		1	1							1		2		2	3	3	2	2	3	4	3	3	3	1	2	2	4	1	2	2	8	582	209	16
P916	1	1	2			1													2		4	4	4	3	3	3	3	3	3	1	1	1	1	1	1	3	4	8	582	156	16
P917	1	2	2																2		3	2	3	3	2	2	3	4	3	1	1	1	1	4	3	1	3	8	582	156	12
P918	1	2	2																2		1	1	1	1	1	1	1	2	1	1	1	1	1	1	1	1	6	8	582	156	15
P919	1	2	2																2		1	1	1	2	1	1	1	2	1	1	1	1	2	2	1	2	3	8	582	226	13
P920	1	2	2																2		1	1	1	1	1	1	1	4	1	1	1	1	1	1	1	1	3	8	582	156	15
P921	2	1	2	11.5013	1	1				1									2		1	1	1	2	2	1	2	2	2	1	1	1	1	1	2	2	5	8	582	223	15
P922	2	1	1	10.4681		1	1	1		1			1				1		2		2	1	1	2	2	2	2	3	2	2	1	1	2	2	2	2	2	8	582	156	16
P923	1	2	2																2		1	1	1	1	1	1	2	3	3	2	1	1	1	3	2	2	5	8	582	124	11
P924	2	1	2	8.4682	1	1	1	1	1	1									2		2	2	2	3	3	2	3	3	3	2	1	1	1	2	2	2	1	8	582	156	15
P925	1	2	2																2		2	1	1	2	1	1	1	2	1	1	1	1	1	1	1	1	6	8	582	156	13
P926	1	2	2																2		1	2	2	1	3	2	3	3	3	2	1	1	1	1	1	1	2	8	582	7	13
P927	2	1	2	10.4683			1		1	1									2		1	4	2	3	2	4	4	4	4	1	1	1	3	2	1	1	1	8	582	136	16
P928	1	1	2			1													2		1	1	1	1	1	1	1	3	2	1	1	1	1	1	1	1	2	8	582	162	15
P929	1	2	2																2		3	1	1	2	1	2	1	1	1	1	1	1	1	1	1	2	6	8	582	156	14
P930	1	1	2			1	1		1										2		1	1	1	1	1	1	2	2	2	1	1	2	2	2	1	1	4	9	10		16
P931	1	1	1							1							1		2		2	1	2	2	2	2	1	2	2	1	1	1	1	1	1	1	3	8	582	156	14
P932	1	2	2																2		1	1	1	1	1	1	1	2	2	1	1	1	1	1	1	1	4	8	582	192	14
P933	2	1	2	8.46927	1				1	1									2		2	1	2	2	2	2	3	2	4	1	1	2	2	2	2	2	3	8	582	156	14
P934	1	2	2																2		1	1	1	1	1	2	1	2	2	1	1	1	1	1	1	1	5	8	582	143	16
P935	1	2	2																2		2	1	1	2	1	1	1	2	1	1	1	1	1	1	1	1	4	8	582	156	13
P936	1	2	2																2		4	1	1	1	1	1	1	2	2	1	1	1	1	3	1	1	4	8	582	222	13
P937	3	2	2	1.33647															2		1	2	2	1	1	2	2	2	2	1	2	1	1	2	2	2	2	8	582	224	16
P938	3	1	2	2.36993			1			1	1								2		1	1	1	1	1	1	1	1	2	1	1	4	4	1	1	1	5	8	582	222	15
P939	3	1	1	1.33689				1		1	1						1		2		2	2	2	3	2	2	3	4	4	2	1	3	2	2	2	3	2	8	582	156	15
P940	2	1	2	9.5036				1	1		1								2		1	1	1	1	1	1	1	1	1	1	1	1	2	1	2	2	5	8	582	191	16
P941	1	1	1		1					1							1		2		2	1	1	1	1	1	1	2	2	1	1	1	1	1	1	1	5	8	582	156	16
P942	1	1	1							1							1		2		2	2	3	2	2	2	3	3	3	1	1	2	2	1	1	1	5	8	582	187	12
P943	1	2	2																2		2	1	1	1	1	1	2	1	2	1	1	1	1	1	1	1	6	8	582	156	15
P944	1	2	2																2		1	1	1	1	1	1	1	1	1	1	1	1	1	1	1	1	3	8	582	210	14
P945	1	1	1					1		1							1		2		1	1	2	1	1	2	2	3	3	1	1	1	1	3	2	3	3	8	582	156	15
P946	1	1	2					1		1									2		1	1	1	1	1	1	1	2	1	1	1	1	1	1	1	1	5	8	582	156	13
P947	2	1	1	11.5054		1			1							1			2		2	1	3	2	3	3	2	3	4	3	2	1	2	2	1	1	3	8	582	156	15
P948	1	1	1					1		1							1		2		3	2	2	3	3	3	3	4	4	4	3	1	1	2	2	1	4	8	582	174	15
P949	1	2	2																2		3	2	1	3	1	2	3	3	3	1	1	1	1	1	1	1	2	9	582	224	15
P950	1	2	2																2		1	1	1	1	1	1	1	1	1	1	1	1	1	1	1	1	5	8	582	7	16
P951	2	1	2	11.5058		1			1	1									2		1	1	1	1	1	1	1	2	2	1	1	1	1	1	1	1	3	8	582	166	16
P952	1	2	2																2		2	1	2	3	2	3	1	2	3	2	2	1	1	1	1	2	4	8	582	156	13
P953	1	1	1							1							1		2		2	2	1	1	2	2	2	2	1	1	1	1	1	1	1	1	4	8	582	192	16
P954	1	2	2																2		1	2	2	1	1	1	4	3	3	1	1	4	3	1	1	1	4	8	582	210	15
P955	1	2	2																2		1	1	1	1	1	1	1	2	1	1	1	1	1	1	1	1	5	8	582	189	15
P956	1	2	2																2		1	1	1	1	1	1	1	2	2	1	1	1	1	2	1	1	5	8	582	156	14
P957	2	1	1	1	1	1	1	1	1	1	1					1			2		1	1	1	1	1	1	1	1	2	2	2	1	1	2	1	1	4	8	582	146	13
P958	2	1	2	11.5064		1			1	1									2		2	2	2	2	2	3	3	3	3	2	2	1	1	2	1	1	6	8	164		14
P959	3	1	1	7.47313	1	1	1			1	1						1	1	2		3	2	3	2	3	3	4	2	4	1	2	1	1	1	2	3	4	8	582	156	13
P960	1	2	2																2		1	1	1	1	1	1	1	3	2	1	1	1	1	1	1	1	5	8	582	156	15
P961	2	2	2	10.4732															2		1	1	1	1	1	1	2	3	2	1	1	1	1	1	1	1	4	8	582	211	15
P962	1	1	2							1	1								2		1	1	2	1	2	2	2	3	3	1	1	1	1	1	2	2	4	8	582	156	15
P963	1	1	2							1									2		1	1	1	1	1	1	2	2	2	1	1	1	1	1	1	1	5	8	582	166	12
P964	3	1	2	1.34018			1			1									2		1	2	1	1	1	1	2	1	3	1	1	3	3	1	1	1	5	9	582	156	16
P965	1	1	2					1											2		2	1	2	2	2	2	3	2	3	2	1	1	1	2	1	1	5	8	582	156	14
P966	1	1	1			1					1							1	2		2	1	1	2	1	1	3	2	2	1	2	1	1	2	1	1	4	8	582	227	14
P967	2	1	2	11.5073	1	1	1		1	1									2		1	1	1	1	1	1	1	1	1	1	1	1	1	1	1	1	4	8	582	131	16
P968	1	2	2																2		1	1	1	1	1	1	1	1	1	2	1	1	1	1	2	1	4	8	582	156	14
P969	1	2	2																2		1	1	1	1	1	2	2	2	2	1	1	1	1	1	1	1	4	8	582	179	16
P970	2	1	1	9.5076		1		1	1	1	1		1				1	1	2		2	2	2	2	2	2	3	2	4	3	2	2	1	4	2	2	5	8	582	147	15
P971	1	2	2																2		1	1	1	1	1	1	1	2	2	1	1	1	1	1	1	1	3	8	582	156	13
P972	2	1	1	11.5077				1		1	1						1		2		3	2	2	2	2	2	1	1	2	2	1	1	1	2	1	2	5	8	582	168	16
P973	2	1	1	11.5077				1		1					1		1		2		1	1	1	1	1	1	3	2	3	3	1	2	2	1	1	3	4	8	582	138	15
P974	2	1	2	11.5078		1	1			1									2		1	1	1	1	1	1	1	1	1	1	1	1	2	1	1	1	2	8	582	141	16
P975	1	2	2																2		2	1	1	1	1	1	1	1	1	1	1	1	1	1	1	1	5	8	582	117	14
P976	1	2	2																2		1	1	1	1	1	1	1	1	1	1	1	1	1	1	1	1	4	8	582	174	15
P977	2	1	2	11.5079						1	1								2		3	1	2	2	2	2	2	4	3	1	1	1	1	1	1	1	4	8	582	224	14
P978	1	2	2																2		1	1	1	1	1	1	2	2	1	1	3	1	1	1	1	1	5	8	582	141	16
P979	1	2	2																2		1	1	1	1	1	1	1	3	2	1	1	1	1	1	1	1	4	8	582	166	14
P980	1	1	2							1									2		1	1	1	1	1	1	1	1	1	1	2	1	1	1	1	1	4	8	582	156	15
P981	1	2	2																2		1	1	1	1	1	1	1	2	1	1	1	1	1	2	1	1	4	8	582	166	16
P982	1	1	2							1									2		1	1	1	1	1	1	1	1	2	1	1	1	1	1	1	1	3	8	582	131	14
P983	2	1	1	10.4749				1	1	1						1	1		2		3	3	3	3	3	2	3	4	4	2	2	1	1	2	2	1	5	8	582	156	16
P984	1	1	1					1		1							1		2		2	1	1	1	1	1	1	2	2	1	1	1	1	2	1	1	5	8	582	224	14
P985	2	2	2	10.4749															2		2	2	2	1	1	1	1	3	2	1	1	1	1	2	1	1	4	8	582	196	16
P986	1	2	2																2		1	1	1	2	2	2	2	4	4	1	1	1	1	1	1	1	5	8	582	156	16
P987	1	2	2																2		1	1	1	1	1	1	1	1	1	1	1	1	1	1	1	1	4	8	582	141	16
P988	3	1	1	3.37492			1	1		1	1			1			1		2		2	1	1	2	2	2	3	2	4	3	2	3	3	1	1	2	4	8	582	156	11
P989	1	2	2																2		1	1	1	1	1	1	1	3	2	2	1	1	1	1	1	1	5	8	582	222	12
P990	2	1	1	8.47498						1	1						1		2		3	1	3	2	3	3	2	3	2	1	1	1	1	1	2	1	4	8	582	156	16
P991	2	1	1	8.47498	1	1			1	1	1						1	1	2		3	3	3	2	3	3	3	3	3	2	2	2	2	2	3	3	3	8	582	158	15
P992	1	1	2							1									2		1	1	1	1	1	1	2	2	1	1	1	1	1	1	1	1	4	8	582	163	16
P993	1	2	2																2		2	2	2	2	2	2	3	2	3	1	1	1	1	2	2	1	5	8	582	187	15
P994	3	1	1	1.34171			1			1	1						1		2		3	2	2	3	2	2	3	2	3	1	2	2	2	2	2	1	5	8	582	156	14
P995	1	1	1							1							1		2		2	3	3	3	2	2	3	3	3	1	1	1	1	2	1	1	3	8	582	209	14
P996	1	1	1					1		1							1		2		3	4	3	3	2	2	3	2	4	3	2	1	1	2	2	3	4	8	582	156	10
P997	1	1	2					1											2		1	1	2	1	2	2	1	3	2	2	1	2	1	1	1	1	4	8	582	156	15
P998	1	1	1							1							1		2		1	2	1	1	2	2	1	2	3	1	1	1	1	1	1	1	3	8	582	168	14
P999	2	1	2	2.37522			1				1								2		1	1	1	1	1	1	1	2	2	1	1	3	3	1	1	1	3	8	582	209	16
P1000	1	1	2			1													2		1	2	2	1	1	1	2	2	2	1	2	1	1	1	1	1	3	8	582	143	15
P1001	1	2	2																2		1	1	1	1	1	1	1	3	2	1	1	1	1	1	1	1	3	8	582	141	16
P1002	1	2	2																2		1	1	1	1	1	1	1	1	1	1	1	1	1	1	1	1	5	8	582	224	16
P1003	2	1	2	10.4754	1				1	1									2		3	1	1	2	2	2	3	4	3	1	1	1	1	1	1	1	3	8	582	168	15
P1004	1	2	2																2		1	1	1	1	1	1	1	1	1	1	1	1	1	1	1	1	4	8	582	224	15
P1005	1	2	2																2		1	2	2	1	2	2	2	2	2	2	1	1	1	1	1	1	3	8	582	156	16
P1006	1	2	2																2		1	1	2	2	1	2	3	2	2	1	1	1	1	1	1	1	3	8	582	180	16
P1007	2	1	1	8.47548			1			1	1						1		2		2	2	2	2	3	3	2	3	3	2	1	1	1	2	1	1	5	8	582	227	16
P1008	1	2	2																2		2	1	1	2	1	1	2	1	1	2	1	1	1	1	1	1	4	8	582	156	16
P1009	1	2	2																2		2	1	1	1	2	2	1	3	2	2	1	1	1	1	1	1	4	8	582	134	15
P1010	1	1	2							1									2		1	1	1	1	1	1	1	2	2	1	1	1	1	1	1	1	5	8	582	156	16
P1011	1	2	2																2		1	1	1	1	1	1	1	1	1	1	1	1	1	1	1	1	5	8	582	222	15
P1012	1	1	2		1														2		1	1	2	2	2	2	3	3	3	2	2	1	1	1	1	2	3	8	582	213	15
P1013	1	2	2																2		1	1	1	2	1	2	1	2	2	1	1	1	1	1	1	1	3	8	582	211	16
P1014	1	1	1							1							1		2		2	1	1	1	2	1	2	2	2	2	2	1	1	2	1	2	5	8	582	223	15
P1015	2	1	2	10.4757		1				1									2		1	1	1	1	1	1	2	2	3	2	1	1	2	1	1	2	4	8	582	124	16
P1016	2	1	2	11.509	1	1			1	1									2		1	2	2	2	2	3	1	3	2	1	1	1	1	2	1	2	5	8	582	196	13
P1017	1	2	2																2		2	1	1	2	2	2	2	2	1	1	1	1	1	1	1	1	4	8	582	156	15
P1018	1	2	2																2		1	2	2	1	2	2	2	3	2	1	1	1	1	1	1	1	4	8	582	141	15
P1019	3	2	2	1															2		1	1	1	1	1	1	1	2	1	1	1	1	1	1	1	1	1	8	582	158	16
P1020	1	1	1							1							1		2		1	1	1	1	1	1	1	2	2	2	1	1	1	1	1	1	4	8	582	209	15
P1021	1	1	1							1							1		2		2	3	2	2	3	2	2	3	2	3	3	2	2	2	3	4	4	8	582	174	14
P1022	1	2	2																2		1	1	1	1	1	1	1	1	1	1	1	1	1	1	1	1	6	8	582	156	12
P1023	1	2	2																2		1	1	1	1	1	1	1	1	1	1	1	1	1	1	1	1	4	8	582	158	15
P1024	1	2	2																2		1	1	1	1	1	1	1	2	1	1	1	1	1	1	1	1	4	8	582	125	14
P1025	1	2	2																2		1	1	1	1	1	1	2	2	1	1	1	1	1	1	1	2	5	8	582	156	14
P1026	1	1	1				1		1	1						1	1		2		1	2	1	1	1	1	3	2	3	1	1	2	2	2	1	1	3	8	582	178	16
P1027	1	1	2			1													2		2	1	2	1	3	3	2	4	4	1	1	1	1	1	1	1	4	8	582	163	15
P1028	1	1	2							1									2		1	1	1	1	1	1	2	2	2	1	1	1	1	1	1	1	2	8	582	177	16
P1029	1	2	2																2		1	1	1	1	1	1	1	2	1	1	1	1	1	1	1	1	4	8	582	196	15
P1030	2	1	1	9.50928			1			1							1		2		1	1	1	1	1	1	2	3	3	1	1	1	1	1	1	1	3	8	582	156	15
P1031	2	1	2	11.5093		1													2		1	2	2	2	1	2	2	3	2	1	1	1	1	2	1	1	4	8	582	222	14
P1032	1	2	2																2		1	1	1	1	1	1	1	2	2	1	1	1	1	1	1	1	5	8	582	141	15
P1033	1	2	2																2		1	1	1	1	1	1	1	2	2	1	1	1	1	1	1	1	2	8	582	176	16
P1034	2	1	1	1	1	1			1	1						1	1		2		4	3	3	3	4	3	3	4	4	3	1	1	1	4	3	3	5	8	582	166	16
P1035	1	1	2					1	1										2		1	1	2	1	2	2	1	4	3	1	1	1	1	1	1	1	5	8	582	156	14
P1036	2	1	1	9.50934		1			1	1	1					1	1		2		4	3	3	3	3	3	4	3	4	3	2	1	1	2	2	2	4	8	582	156	13
P1037	1	2	2																2		1	1	1	1	1	1	1	1	1	1	1	1	1	1	1	1	5	8	66		16
P1038	1	2	2																2		1	1	1	1	1	1	2	3	2	1	1	1	1	1	1	1	2	8	582	190	15
P1039	2	1	2	9.50943	1	1	1		1	1									2		1	1	1	1	1	1	1	1	1	1	1	1	1	1	1	1	3	8	582	192	15
P1040	2	1	2	10.4761	1					1									2		2	1	1	2	2	2	1	2	3	2	1	1	1	1	1	1	4	8	582	226	12
P1041	2	1	2	10.4761	1				1	1									2		2	1	1	1	1	1	2	2	2	1	2	1	1	1	1	1	4	8	582	168	14
P1042	1	2	2																2		1	1	1	1	1	1	2	2	4	1	1	1	1	3	1	1	4	8	582	191	15
P1043	1	2	2																2		1	1	1	1	1	1	1	3	2	1	1	1	1	1	1	1	4	8	582	169	16
P1044	1	2	2																2		1	1	1	1	1	1	1	2	1	1	1	1	1	1	1	1	2	8	582	189	14
P1045	1	2	2																2		1	1	2	1	2	1	1	2	2	1	1	1	1	1	1	1	5	8	582	176	14
P1046	1	1	2								1								2		3	3	3	3	3	3	3	3	4	3	1	2	2	1	3	3	4	8	582	223	14
P1047	1	2	2																2		1	1	1	1	1	2	1	2	1	1	1	1	1	1	1	1	3	8	582	174	14
P1048	1	2	2																2		3	4	4	3	4	4	4	4	4	1	3	1	1	1	1	1	4	8	582	134	16
P1049	1	1	1							1							1		2		2	1	2	1	1	2	2	3	2	2	1	1	1	1	1	1	4	8	582	156	15
P1050	1	2	2																2		2	1	2	1	2	1	3	3	3	3	1	1	1	1	2	2	4	8	582	223	16
P1051	1	1	2		1					1									2		2	2	1	2	2	2	1	3	3	1	1	1	1	2	1	1	4	8	582	141	16
P1052	2	1	1	9.50969	1		1		1	1							1		2		1	1	1	2	2	2	1	2	3	1	1	1	1	2	1	1	2	8	582	156	15
P1053	1	2	2																2		2	1	1	2	1	2	1	2	1	1	1	1	1	1	2	1	3	8	582	160	16
P1054	1	2	2																2		1	1	1	1	1	1	1	3	1	1	4	1	1	1	1	2	4	8	582	166	16
P1055	1	2	2																2		1	1	1	1	1	1	1	2	2	1	1	1	1	1	1	1	5	8	582	156	16
P1056	1	1	1		1	1	1						1						2		3	3	3	1	2	2	3	4	4	2	1	3	2	1	1	1	2	8	582	156	10
P1057	1	1	1					1		1							1		2		1	2	2	1	2	2	3	2	2	1	1	1	1	2	1	1	4	8	582	156	16
P1058	1	1	1							1							1		2		2	1	2	1	2	2	2	3	3	2	1	1	1	1	1	1	5	8	582	7	14
P1059	1	1	2					1											2		2	2	2	2	2	2	3	2	2	1	1	1	1	1	1	1	3	8	582	164	16
P1060	1	1	1							1							1		2		1	1	1	1	1	1	1	3	2	3	1	1	1	1	1	1	2	8	582	198	15
P1061	2	1	1	10.4766		1	1		1	1						1	1		2		1	2	1	2	1	1	2	2	3	2	2	1	2	2	2	1	4	8	582	163	15
P1062	1	1	1							1							1		2		1	1	1	1	1	2	1	3	3	1	1	1	1	2	1	1	4	8	582	212	16
P1063	3	1	1	1.34329	1	1	1	1	1	1	1						1	1	2		2	3	3	2	3	3	4	3	4	2	1	4	3	1	2	3	5	8	582	156	15
P1064	3	1	1	1.34332	1	1	1	1		1	1		1				1		2		2	2	3	2	3	3	4	3	3	2	2	1	3	3	2	2	3	8	582	156	14
P1065	1	2	2																2		1	1	1	1	1	1	1	2	1	1	1	1	1	1	1	1	2	8	582	222	14
P1066	2	1	1	3	1	1	1		1	1	1						1		2		2	2	2	2	2	2	3	2	3	1	1	1	1	1	1	1	5	8	582	209	13
P1067	1	2	2																2		2	1	1	1	2	2	2	2	2	2	1	1	1	1	1	2	4	8	582	168	14
P1068	1	2	2																2		1	1	1	1	1	1	1	3	1	1	1	1	1	1	1	1	1	8	582	209	15
P1069	1	2	2																2		1	1	1	1	1	1	2	1	2	1	1	1	1	2	2	1	5	8	582	156	16
P1070	2	1	1	10.4767	1	1				1							1		2		3	2	2	2	2	2	2	2	4	1	1	1	1	3	2	3	4	8	582	134	16
P1071	3	1	2	5.44341			1	1			1								2		1	1	1	1	1	1	1	1	1	1	1	1	2	1	1	1	5	8	582	224	15
P1072	1	1	2					1		1									2		2	1	1	2	1	1	1	2	2	1	1	1	1	1	1	1	5	8	582	141	15
P1073	1	1	1							1							1		2		2	1	1	2	2	1	1	2	2	1	1	1	1	1	1	1	6	8	582	156	16
P1074	1	1	2		1					1									2		1	1	1	1	1	1	1	1	1	1	1	1	1	1	1	1	6	8	582	156	14
P1075	1	2	2																2		3	2	2	2	2	2	3	2	3	1	1	1	1	1	1	1	4	8	582	141	16
P1076	2	2	2	11.5102															2		3	3	3	3	2	3	3	4	3	2	1	2	1	3	3	3	2	8	582	135	15
P1077	1	2	2																2		3	1	1	1	1	1	1	1	1	1	1	1	1	3	1	1	4	8	582	212	16
P1078	1	2	2																2		3	3	2	2	4	3	3	4	3	1	1	1	1	1	1	4	5	8	582	191	15
P1079	2	1	1	9.51019	1	1	1		1	1	1			1			1		2		3	2	3	4	3	3	2	4	4	3	2	4	4	3	3	3	2	8	582	156	14
P1080	2	1	1	9.5102		1					1							1	2		2	2	3	2	2	2	1	3	1	2	1	1	1	1	3	3	4	8	582	156	15
P1081	1	2	2																2		2	1	2	2	2	2	2	3	2	1	1	1	1	1	1	1	4	9	582	156	14
P1082	2	1	2	11.5102		1			1	1									2		2	2	3	2	3	3	2	3	2	1	1	1	1	1	1	1	3	8	582	163	14
P1083	1	2	2																2		2	2	3	3	1	2	3	4	3	3	2	1	1	1	2	2	3	8	582	205	15
P1084	2	1	2	11.5103		1	1												2		1	1	1	1	1	1	1	2	2	1	1	1	2	1	1	1	3	8	582	178	16
P1085	1	1	2							1									2		3	3	3	3	3	1	1	4	3	1	1	1	1	1	1	1	2	8	582	156	15
P1086	1	2	2																2		1	1	1	1	1	1	2	3	2	1	1	1	1	1	1	1	2	8	582	210	15
P1087	1	2	2																2		1	1	1	1	1	1	2	2	1	1	1	1	1	1	1	1	4	8	582	224	15
P1088	1	1	1							1							1		2		2	2	2	2	2	2	1	3	2	1	1	1	1	1	1	1	2	8	162		13
P1089	1	2	2																2		1	1	1	1	1	1	1	2	1	1	1	1	1	1	1	1	5	8	582	156	15
P1090	2	1	2	10.477		1	1			1									2		1	1	1	1	1	1	1	1	1	1	1	1	1	1	1	2	4	8	582	141	13
P1091	2	1	2	10.477	1	1		1	1	1									2		2	3	3	2	2	3	3	4	3	1	1	1	1	3	1	2	3	8	582	164	13
P1092	1	1	2					1		1									2		2	1	2	2	2	2	4	3	3	2	1	1	1	1	1	2	4	8	582	156	16
P1093	1	2	2																2		1	2	2	2	1	2	1	2	2	1	1	1	1	1	1	1	3	8	582	192	15
P1094	3	1	1	7.47704			1			1	1			1					2		1	1	1	1	2	1	2	1	1	1	1	4	2	2	1	1	4	8	582	156	15
P1095	1	2	2																2		1	1	1	1	1	1	1	3	2	2	1	1	1	1	1	1	3	8	582	146	14
P1096	2	1	1	8.47706		1				1	1							1	2		1	1	2	1	1	1	1	1	1	2	1	1	1	1	1	2	4	8	582	163	14
P1097	2	1	1	2.37707	1					1							1		2		1	1	1	2	2	1	2	1	3	2	1	1	1	1	1	1	4	8	582	191	14
P1098	1	2	2																2		1	1	1	1	1	1	1	1	1	1	1	1	1	1	1	1	3	8	582	174	16
P1099	1	2	2																2		1	1	1	1	1	2	2	2	2	1	1	1	1	1	1	1	3	8	582	191	16
P1100	1	2	2																2		1	1	1	1	1	1	1	3	1	1	1	1	1	1	1	1	5	8	582	180	14
P1101	1	2	2																2		2	2	2	3	3	3	2	2	2	1	1	1	1	1	1	1	3	8	582	134	16
P1102	1	2	2																2		1	1	1	2	1	1	2	3	2	1	2	1	1	1	1	1	6	8	582	156	15
P1103	1	2	2																2		1	1	1	1	1	1	2	2	2	1	1	1	1	1	1	1	4	8	582	168	16
P1104	3	1	2	1.34391			1		1	1	1								2		1	2	1	2	2	2	2	3	2	1	1	2	2	2	2	3	3	8	582	191	16
P1105	1	2	2																2		1	1	1	1	1	1	1	1	1	1	1	1	1	1	1	1	4	8	582	198	15
P1106	3	1	1	2.37729		1			1	1	1						1		2		2	2	2	3	3	2	1	2	4	1	1	2	1	1	1	1	4	8	582	125	16
P1107	1	1	1					1		1							1		2		2	1	2	2	2	2	2	3	3	1	1	1	1	1	1	1	3	8	582	156	13
P1108	2	1	1	9.51067	1	1	1			1							1		2		2	2	3	2	2	2	3	2	3	2	1	1	1	1	1	1	5	8	582	156	15
P1109	1	1	1							1							1		2		1	1	1	1	1	1	1	1	2	1	1	1	1	1	1	1	4	8	582	176	16
P1110	1	2	2																2		1	2	2	1	1	1	2	3	2	1	1	1	1	1	1	1	4	8	582	223	15
P1111	1	1	2					1											2		2	1	1	1	1	1	1	2	1	1	1	1	1	1	1	2	5	8	582	180	15
P1112	1	2	2																2		2	1	2	1	1	2	2	3	2	1	1	1	1	1	1	1	5	8	582	176	14
P1113	1	1	2					1		1									2		1	2	2	2	1	2	2	3	2	1	1	1	1	3	1	1	5	8	582	156	15
P1114	2	1	2	10.4775		1													2		1	1	1	1	1	1	1	2	1	1	1	1	1	1	1	1	2	8	582	196	13
P1115	3	1	1	1.34415	1	1	1			1	1						1		2		1	1	1	1	1	1	2	2	1	1	1	2	2	1	2	2	5	8	582	156	13
P1116	2	1	2	2.37751	1					1									2		1	1	1	2	2	2	1	2	3	1	1	1	1	1	2	2	3	8	582	156	16
P1117	1	1	2		1					1									2		1	2	1	1	1	1	2	3	3	1	2	1	1	1	1	1	3	8	582	224	11
P1118	3	1	2	8.47754	1	1		1		1	1								2		1	1	1	1	1	1	1	2	2	2	1	1	1	1	1	1	4	8	582	156	15
P1119	1	1	2				1												2		1	1	1	1	1	1	1	2	1	1	1	2	2	1	1	1	5	8	582	177	15
P1120	1	2	2																2		1	1	1	1	1	1	1	2	1	1	1	1	1	1	1	1	5	8	582	174	15
P1121	1	1	1							1							1		2		3	3	4	3	3	3	4	3	3	3	1	1	1	1	1	1	5	8	582	146	14
P1122	1	1	1							1	1						1	1	2		3	3	3	3	3	3	3	1	2	1	1	1	1	1	2	1	5	8	582	156	13
P1123	1	2	2																2		1	1	1	1	2	2	2	3	2	2	2	1	1	2	1	1	3	8	582	164	14
P1124	2	1	2	9.5111	1	1		1		1									2		3	2	1	2	2	2	3	2	2	1	2	1	1	2	1	1	5	8	582	156	16
P1125	1	1	2					1											2		1	1	1	1	1	1	1	1	1	1	1	1	1	1	1	1	4	8	582	147	16
P1126	1	2	2																2		1	1	1	1	1	1	1	1	1	1	1	1	1	1	1	1	4	9	582	141	15
P1127	2	1	2	10.4778	1	1				1									2		2	1	1	2	1	2	2	3	3	1	1	1	1	1	1	1	2	8	582	174	16
P1128	2	1	2	3.3778	1	1	1												2		3	2	3	4	3	3	2	3	3	2	1	4	4	3	2	2	4	8	582	156	14
P1129	1	2	2																2		2	2	3	2	3	2	3	2	2	3	1	1	1	1	2	3	3	8	582	156	15
P1130	1	2	2																2		2	2	2	3	2	2	3	3	3	1	1	1	1	1	2	1	3	8	582	156	16
P1131	1	1	1							1							1		2		1	1	2	2	2	2	3	3	3	2	2	1	1	1	1	2	5	8	582	156	15
P1132	1	2	2																2		2	2	2	2	2	2	2	2	1	1	1	1	1	1	2	2	5	8	582	164	15
P1133	1	2	2																2		2	2	2	3	2	3	2	3	3	2	2	1	1	1	1	1	5	8	582	156	13
P1134	1	2	2																2		1	1	1	1	1	1	1	1	1	1	1	1	1	1	1	1	5	8	582	156	15
P1135	2	1	1	9.51127	1	1				1							1		2		3	3	3	2	2	2	2	2	3	1	1	2	2	1	2	2	3	8	582	209	15
P1136	1	1	2		1														2		1	1	1	1	1	2	2	3	2	1	1	1	1	1	1	1	5	8	582	156	15
P1137	1	2	2																2		2	1	2	2	2	2	2	2	3	1	1	1	1	1	2	1	5	9	582	156	15
P1138	1	2	2																2		2	1	1	2	1	2	1	1	2	2	1	1	1	1	1	1	3	8	582	209	15
P1139	1	2	2																2		1	1	1	1	1	1	1	1	1	1	1	1	1	1	1	1	3	8	582	226	16
P1140	2	1	1	10.478	1		1		1	1						1			2		2	1	1	2	2	2	3	3	3	1	1	1	1	2	1	1	5	8	582	157	15
P1141	1	1	1		1					1							1		2		2	2	1	2	1	1	3	4	4	1	1	1	1	1	1	1	4	8	582	156	15
P1142	1	1	2						1										2		1	1	1	1	1	1	1	2	2	1	1	1	1	1	1	1	4	8	582	141	14
P1143	3	1	1	3.37807		1	1	1	1	1							1		2		2	2	2	2	2	2	2	1	3	2	1	4	4	2	2	2	3	8	582	156	16
P1144	1	2	2																2		1	1	1	1	1	1	1	2	2	1	1	1	1	1	1	1	3	8	582	156	16
P1145	3	1	1	1	1					1							1		2		1	1	1	1	1	1	1	2	3	1	1	2	2	1	2	1	4	8	582	141	11
P1146	1	1	2		1					1									2		2	2	2	2	2	2	2	2	3	1	1	1	1	2	1	1	4	8	582	156	15
P1147	2	1	2	11.5115	1	1	1		1	1									1	1.34488	1	1	1	1	1	1	1	1	1	1	1	1	1	1	1	1	3	8	582	156	14
P1148	1	1	1				1			1				1					2		2	1	2	1	1	1	1	3	3	1	1	1	3	1	1	1	7	8	582	147	13
P1149	1	2	2																2		1	1	1	1	1	1	1	1	2	1	1	1	1	1	1	1	3	9	127		14
P1150	1	2	2																2		2	1	1	2	1	2	1	2	2	1	1	1	1	1	1	1	5	8	582	156	14
P1151	2	1	2	10.4783	1	1			1	1									2		1	3	4	3	4	4	4	4	4	1	1	1	1	1	2	2	2	9	582	156	16
P1152	1	2	2																2		2	1	1	1	2	2	3	4	3	1	1	1	1	1	1	1	4	8	582	141	15
P1153	1	2	2																2		1	2	2	1	2	3	3	4	2	1	1	1	1	1	1	1	4	8	582	191	15
P1154	2	1	2	9.5117			1												2		1	1	1	1	1	1	1	2	2	1	1	1	1	1	1	2	3	8	582	156	15
P1155	1	1	1						1	1						1	1		2		2	2	1	1	2	2	2	3	2	1	1	1	1	1	1	2	2	8	582	156	15
P1156	1	2	2																2		1	1	1	1	1	2	3	2	2	1	1	1	1	1	1	1	4	8	582	156	15
P1157	1	2	2																2		2	2	3	2	2	2	2	2	2	1	1	1	1	1	1	1	3	8	582	156	14
P1158	2	1	2	11.5119	1	1				1									2		1	2	2	1	1	1	2	2	1	1	1	1	1	1	1	1	3	8	582	141	15
P1159	3	1	2	2.37857			1	1		1	1								2		2	1	1	2	2	2	2	3	3	1	1	4	4	1	1	2	4	8	582	174	16
P1160	1	2	2																2		1	1	1	1	1	1	1	2	1	2	1	1	1	1	1	1	5	8	582	156	16
P1161	1	1	2			1				1									2		2	1	2	2	2	2	1	3	2	1	1	1	1	1	1	1	5	8	582	156	16
P1162	1	1	2							1									2		1	1	1	1	1	1	2	2	2	1	1	1	1	1	1	2	1	8	582	141	16
P1163	3	1	1	8.47869	1			1	1	1		1				1	1		2		1	1	1	1	1	2	3	4	3	1	1	1	1	1	2	2	2	8	582	156	16
P1164	2	1	1	9.51202						1							1		2		2	2	2	1	1	1	2	1	3	1	1	1	1	2	1	1	2	8	582	141	16
P1165	1	1	2							1									2		2	2	2	2	2	2	3	3	3	1	1	1	1	2	2	2	3	8	582	156	15
P1166	1	2	2																2		1	2	1	2	2	2	2	3	2	2	1	1	1	1	1	1	4	8	582	191	16
P1167	1	1	1		1			1		1							1		2		1	3	3	1	2	2	3	3	4	1	1	1	1	1	1	1	2	9	582	156	15
P1168	1	2	2																2		2	2	2	2	2	2	2	3	3	1	1	1	1	1	2	2	5	8	582	191	16
P1169	1	2	2																2		1	1	1	1	1	1	1	1	1	1	1	1	1	1	1	1	7	8	582	141	15
P1170	2	1	1	11.5121			1							1					2		1	1	1	1	1	1	1	3	1	2	1	3	1	3	1	1	5	8	582	209	15
P1171	1	2	2																2		1	1	1	1	1	1	1	1	1	1	1	1	1	1	1	1	7	8	582	156	16
P1172	1	1	1		1					1							1		2		4	4	4	3	4	4	3	4	4	1	1	1	1	4	2	1	5	8	582	156	15
P1173	3	1	1	1.34544			1	1		1				1					2		2	3	3	3	3	3	3	4	3	1	1	4	4	3	1	2	3	9	582	156	14
P1174	2	1	2	1.34546							1								2		1	1	1	1	1	1	2	3	2	1	1	1	1	1	1	1	4	8	582	135	13
P1175	2	2	2	10.4788															2		1	1	1	1	1	1	1	2	2	1	1	1	1	1	1	1	4	8	582	163	16
P1176	2	1	1	11.5122		1			1	1						1			2		3	2	2	3	3	3	3	2	3	3	1	1	1	1	2	1	6	8	582	156	15
P1177	1	1	2					1		1									2		1	1	2	1	1	1	2	3	2	1	1	1	1	1	1	1	5	9	582	156	14
P1178	1	2	2																2		1	2	2	1	1	1	2	2	2	1	1	1	1	1	1	1	4	8	582	156	15
P1179	1	2	2																2		2	2	2	2	1	2	2	3	2	1	1	1	1	2	1	1	5	8	582	191	14
P1180	1	1	1							1							1		2		1	2	3	1	1	1	3	4	2	1	1	1	1	1	1	1	1	8	582	123	16
P1181	1	1	2					1		1									2		1	2	3	1	1	2	1	2	2	1	1	1	1	1	1	1	3	9	582	141	14
P1182	1	2	2																2		1	1	1	1	1	1	1	1	1	1	1	1	1	1	1	1	5	11	582	213	15
P1183	1	1	1		1			1							1				2		1	1	1	1	1	1	1	1	1	1	1	1	1	1	1	1	5	8	10		15
P1184	2	1	2	3.37903						1	1								2		2	1	2	1	2	2	1	2	1	1	1	1	1	1	1	1	3	8	582	156	15
P1185	1	2	2																2		2	2	2	3	2	2	3	3	3	1	1	1	1	1	2	2	2	8	582	156	15
P1186	2	1	2	9.51242	1	1	1												2		1	1	1	1	1	1	1	1	1	1	1	1	1	1	1	1	4	9	582	134	15
P1187	1	1	1							1	1							1	2		2	1	1	2	2	2	1	1	2	2	2	1	1	1	1	1	5	8	582	156	16
P1188	2	1	2	9.51249		1	1			1									2		1	1	1	1	1	2	1	3	2	1	1	2	2	1	1	1	4	8	582	156	15
P1189	1	2	2																2		1	1	1	1	1	1	1	2	2	1	1	1	1	1	1	1	2	8	582	141	16
P1190	1	2	2																2		1	1	1	1	1	1	1	1	1	1	1	1	1	1	1	1	5	8	582	156	16
P1191	1	2	2																2		2	1	1	1	1	1	2	2	2	1	1	1	1	1	1	1	5	8	582	191	15
P1192	2	1	2	8.47932	1			1											2		1	1	1	1	2	1	1	2	1	1	1	1	2	1	1	1	5	8	582	156	16
P1193	2	1	2	11.5127			1	1		1									2		3	3	2	2	2	2	3	4	4	3	1	3	3	3	1	2	3	8	582	156	14
P1194	1	1	2							1									2		1	1	1	1	2	1	2	2	2	2	2	1	1	1	2	1	4	8	582	156	16
P1195	1	1	1					1		1							1		2		1	1	1	1	1	1	2	3	3	1	1	1	1	1	1	1	3	8	582	156	15
P1196	1	2	2																2		1	1	1	1	1	1	2	3	3	1	1	1	1	1	1	1	3	8	582	156	16
P1197	1	2	2																2		1	1	1	1	1	1	1	1	1	1	1	1	1	1	1	1	2	8	582	141	16
P1198	1	2	2																2		2	2	1	1	1	1	2	2	2	1	1	1	1	1	1	2	6	8	582	178	16
P1199	1	2	2																2		1	1	1	1	1	1	2	3	2	1	1	1	1	1	1	1	4	8	582	166	15
P1200	1	1	2					1		1									2		2	2	2	2	2	2	2	2	3	2	1	2	1	1	1	1	5	8	582	210	14
P1201	1	1	1							1	1						1	1	2		2	2	1	3	3	3	2	1	1	3	1	1	1	1	1	1	4	8	582	156	15
P1202	1	2	2																2		1	1	1	1	1	1	1	1	1	1	1	1	1	1	1	1	5	9	582	156	16
P1203	2	1	1	10.4797	1					1	1						1		2		2	1	1	1	1	1	2	2	2	1	1	1	1	1	1	1	6	8	582	156	14
P1204	1	2	2																2		1	1	1	1	1	1	1	2	1	1	1	1	1	1	1	1	3	8	582	141	14
P1205	1	2	2																2		1	1	1	1	1	1	2	2	2	1	1	1	1	1	1	1	4	8	582	156	16
P1206	1	2	2																2		2	2	2	2	2	2	1	1	1	2	1	1	1	1	2	1	5	9	10		15
P1207	2	1	1	1		1				1							1		2		2	2	2	1	2	2	2	2	3	1	1	1	1	1	1	1	2	8	582	156	13
P1208	1	2	2																2		1	1	1	1	1	1	1	2	2	2	1	1	1	1	1	1	5	8	582	156	16
P1209	1	1	2		1		1		1	1									2		1	1	1	1	1	1	1	2	1	1	1	2	2	1	3	3	4	8	582	141	16
P1210	2	1	2	9.51313		1													2		1	1	2	1	1	1	1	2	1	1	1	1	1	1	1	1	5	9	582	163	14
P1211	3	1	1	2.3798	1		1	1		1	1			1			1	1	2		4	3	3	3	4	4	2	2	3	1	1	2	1	1	1	2	2	8	582	209	16
P1212	3	1	1	7.47985			1			1	1							1	2		3	3	3	3	3	3	3	3	3	1	2	4	4	2	2	2	4	8	582	156	11
P1213	1	2	2																2		1	1	1	1	1	1	1	3	2	1	1	1	1	1	1	1	4	8	582	156	15
P1214	1	2	2																2		1	1	1	1	1	1	2	3	1	1	1	1	1	1	1	1	6	8	10		15
P1215	2	1	2	9.51323		1													2		2	2	2	2	1	1	2	3	3	1	1	1	1	2	3	1	5	8	582	156	13
P1216	1	2	2																2		1	1	1	1	1	1	1	1	1	1	1	1	1	1	1	1	5	8	582	191	12
P1217	1	1	2					1		1									2		3	3	3	2	2	3	2	3	3	1	1	1	1	2	1	2	3	8	582	191	14
P1218	1	1	1			1				1							1		2		3	2	2	2	2	2	2	3	3	3	1	1	1	3	1	2	5	8	582	156	14
P1219	1	1	2							1									2		3	2	3	2	2	2	3	3	4	1	1	1	1	4	2	2	6	8	582	156	15
P1220	1	2	2																2		1	1	1	1	1	2	1	2	3	1	1	1	1	1	1	1	3	8	582	223	16
P1221	1	1	2			1													2		2	2	1	1	1	1	1	1	2	1	1	1	1	1	2	2	3	8	582	191	16
P1222	1	1	1		1					1							1		2		1	1	1	1	1	1	1	1	1	1	1	1	1	1	1	1	2	8	582	194	15
P1223	2	2	2	11.5135															2		3	2	3	3	3	3	4	2	4	2	2	1	1	2	3	3	5	8	582	141	15
P1224	2	1	2	11.5135	1	1	1		1	1									2		2	1	1	1	2	2	2	3	2	1	1	1	1	1	1	1	5	8	582	156	14
P1225	1	2	2																2		1	1	2	2	1	1	2	3	2	1	1	1	1	1	1	1	7	8	582	178	14
P1226	1	1	2					1		1									2		2	1	1	1	2	2	2	3	3	1	1	2	1	2	1	1	5	8	582	156	15
P1227	2	1	2	10.4803	1	1	1		1	1									2		1	1	1	1	1	1	1	1	1	1	1	1	1	1	1	1	3	8	582	196	14
P1228	3	1	1	8.48034			1	1	1	1						1	1		2		4	4	4	3	4	4	4	4	4	2	2	2	2	2	4	4	5	9	582	156	15
P1229	1	1	2					1											2		1	1	1	1	1	1	1	3	1	1	1	1	1	1	1	1	5	8	582	156	16
P1230	1	2	2																2		1	1	2	2	2	2	3	2	1	1	1	1	1	1	2	2	4	8	582	141	16
P1231	2	1	2	11.5137		1				1									2		2	2	2	2	2	2	2	3	2	2	1	2	1	1	1	1	2	8	582	194	16
P1232	1	1	2		1		1	1		1									2		2	2	3	3	2	3	2	3	3	1	1	2	1	2	1	1	1	8	582	147	15
P1233	2	1	2	8.4805	1					1	1								2		1	1	1	1	1	1	2	1	2	1	1	1	1	2	1	1	4	8	582	156	16
P1234	1	1	1							1							1		2		1	1	2	2	2	1	1	2	2	1	1	1	1	1	2	2	5	8	582	156	16
P1235	2	1	2	11.5139	1	1		1	1	1									2		1	1	1	2	2	1	1	2	2	1	1	1	1	2	2	2	4	8	582	125	15
P1236	1	2	2																2		2	2	2	3	3	3	3	4	3	2	2	1	1	3	1	2	4	8	582	138	16
P1237	1	1	2			1													2		1	1	1	1	1	1	1	3	1	1	1	1	1	1	1	1	2	8	582	205	16
P1238	1	2	2																2		1	1	1	1	1	1	1	2	2	1	1	1	1	1	1	1	4	8	582	189	13
P1239	1	2	2																2		1	1	1	1	1	1	1	2	2	1	1	1	1	1	1	1	2	8	582	156	15
P1240	1	1	1							1							1		2		2	2	2	3	3	3	3	3	3	3	1	1	1	2	2	2	4	8	582	156	16
P1241	1	1	1							1							1		2		2	1	1	1	2	2	2	3	3	1	1	1	1	1	2	2	3	9	582	191	16
P1242	1	2	2																2		1	1	1	1	1	1	1	3	3	1	1	1	1	1	1	1	6	8	582	147	14
P1243	1	2	2																2		1	1	2	1	1	2	2	2	2	2	1	1	1	1	1	1	4	9	582	185	16
P1244	2	1	1	8.48088	1		1	1		1	1						1	1	2		2	1	2	2	2	2	2	2	2	1	2	2	2	2	2	2	7	8	582	191	15
P1245	1	2	2																2		1	1	1	2	1	2	1	1	2	1	1	1	1	1	2	1	6	8	582	156	14
P1246	2	1	1	9.51429						1	1						1		2		2	3	2	3	2	3	4	4	4	2	1	2	1	2	2	3	2	8	582	156	13
P1247	2	1	2	9.51433						1									2		1	1	1	1	1	1	1	2	2	1	1	1	1	1	1	1	4	8	582	130	15
P1248	1	2	2																2		1	2	1	1	1	1	1	2	2	1	1	1	1	1	1	1	4	8	582	160	15
P1249	2	1	1	10.481						1	1						1		2		1	1	2	1	1	1	2	3	3	2	1	1	1	2	1	2	4	8	582	156	15
P1250	1	1	2							1									2		2	2	3	2	2	2	3	3	2	3	1	1	1	1	1	1	4	8	582	166	16
P1251	1	1	2						1	1									2		3	2	2	2	1	2	3	3	3	1	3	1	1	1	1	1	5	9	582	176	15
P1252	1	2	2																2		1	1	1	2	2	2	2	2	2	1	2	1	1	1	1	1	2	8	582	192	16
P1253	1	1	1						1	1	1					1	1		2		2	2	2	2	2	2	2	3	2	2	2	1	1	1	2	2	4	8	582	141	16
P1254	2	1	2	9.51456		1													2		1	1	2	1	2	1	1	2	2	1	1	1	1	1	1	1	3	8	582	168	15
P1255	1	1	1					1		1							1		2		2	2	3	2	3	3	2	4	4	3	4	1	1	1	3	4	3	8	582	156	15
P1256	1	2	2																2		2	1	1	2	2	2	2	2	2	1	1	1	1	1	1	1	6	8	582	156	16
P1257	1	2	2																2		1	1	1	1	1	1	1	2	2	1	1	1	1	1	1	1	5	8	582	156	15
P1258	2	1	1	9.51459	1		1			1	1							1	2		2	1	2	2	2	2	1	3	3	1	1	2	2	3	1	1	5	8	582	164	16
P1259	1	1	1							1	1						1	1	2		2	3	2	2	3	3	4	2	3	3	2	2	1	4	2	3	6	8	582	156	15
P1260	1	2	2																2		1	1	1	1	1	1	1	1	2	1	1	1	1	1	1	1	4	9	582	156	15
P1261	1	2	2																2		2	1	1	2	2	2	1	2	2	2	1	1	1	1	1	1	6	8	582	156	15
P1262	1	2	2																2		1	1	1	1	1	1	1	3	2	1	1	1	1	1	1	1	4	8	582	156	16
P1263	1	2	2																2		1	1	1	2	2	2	3	3	3	1	1	1	1	1	1	1	2	8	582	156	16
P1264	1	1	2		1					1									2		1	3	2	2	1	2	1	3	2	1	1	1	1	1	1	1	2	8	582	162	15
P1265	1	1	2							1									2		2	3	3	4	3	3	4	3	3	1	1	1	1	1	1	1	2	8	582	156	16
P1266	1	2	2																2		1	1	1	1	3	3	1	3	1	1	1	1	1	1	1	1	2	8	582	216	15
P1267	1	2	2																2		1	2	2	2	2	2	2	2	2	1	1	1	1	1	1	1	5	8	582	156	16
P1268	1	2	2																2		2	1	1	2	2	2	2	4	4	2	2	4	4	2	2	2	6	9	582	156	16
P1269	1	2	2																2		1	1	1	1	1	1	1	1	1	1	2	1	1	1	1	1	5	8	582	166	16
P1270	3	1	1	2.38181						1							1		2		2	1	3	1	2	2	2	3	3	1	2	1	1	1	4	4	3	9	582	224	13
P1271	2	1	1	9.51515		1			1	1	1						1		2		3	2	2	3	2	2	2	2	2	1	1	1	1	1	2	2	4	8	582	156	15
P1272	2	1	1	9.5152	1	1			1	1			1						2		3	2	4	3	3	3	3	4	3	1	1	1	2	3	3	3	2	9	582	141	16
P1273	1	2	2																2		2	1	1	2	1	2	2	1	2	1	1	1	1	1	1	1	5	9	582	156	13
P1274	1	2	2																2		1	1	1	1	1	1	1	2	1	1	1	1	1	1	1	1	5	8	582	156	16
P1275	3	1	2	1.34879		1					1								2		1	1	1	1	2	1	2	1	2	1	1	1	1	4	2	1	7	8	582	162	13
P1276	1	2	2																2		2	2	2	2	2	2	3	3	3	2	1	1	1	1	2	2	5	8	582	156	16
P1277	1	2	2																2		2	1	1	2	2	2	1	2	2	1	1	1	1	1	1	1	6	8	582	178	16
P1278	1	1	1					1		1							1		2		1	1	2	1	2	2	2	3	3	3	1	1	1	2	3	2	5	8	582	156	15
P1279	3	1	2	1.34891			1			1									2		1	1	1	1	1	1	2	2	2	1	1	3	3	1	2	2	4	8	582	156	15
P1280	1	1	1							1	1						1	1	2		1	1	1	1	1	1	1	1	3	1	1	1	1	1	4	4	5	8	582	141	15
P1281	1	2	2																2		2	1	1	1	2	2	1	2	1	1	2	1	1	1	1	1	7	8	582	156	15
P1282	1	2	2																2		1	2	2	3	2	3	1	2	2	3	1	1	1	1	1	2	1	8	582	156	15
P1283	2	2	2	11.516															2		2	1	1	1	1	1	1	2	1	1	1	1	1	1	1	1	5	8	582	156	16
P1284	2	1	1	8.48273	1	1		1	1	1	1				1		1		2		1	1	1	1	1	1	3	3	4	2	2	1	1	2	2	4	5	8	582	168	16
P1285	1	2	2																2		1	1	1	2	1	1	1	2	1	1	2	1	1	1	1	1	6	8	582	156	15
P1286	1	2	2																2		1	1	1	1	1	1	1	1	1	1	1	1	1	1	1	1	6	8	582	191	14
P1287	1	2	2																2		2	2	2	3	2	2	1	3	3	1	1	1	1	2	3	2	3	8	582	156	16
P1288	1	2	2																2		3	3	3	3	1	2	3	4	3	1	1	1	1	1	1	2	2	8	582	224	14
P1289	1	2	2																2		1	1	1	1	1	1	2	4	2	1	1	1	1	1	1	1	3	8	582	216	14
P1290	2	1	2	10.4836	1				1	1	1								2		1	1	1	2	2	2	1	1	2	1	1	1	1	1	1	1	6	8	582	156	14
P1291	2	1	2	9.51702	1		1			1									2		1	1	1	1	1	1	2	2	1	2	1	1	1	1	1	1	2	8	582	163	12
P1292	1	1	1						1	1						1	1		2		3	3	3	3	3	3	3	3	4	3	3	1	1	3	3	3	5	8	582	156	15
P1293	1	2	2																2		2	2	2	2	2	2	1	2	1	1	1	1	1	1	1	2	4	8	582	174	14
P1294	1	1	1							1							1		2		1	1	1	1	1	1	1	1	2	1	1	1	1	2	1	1	4	8	582	156	14
P1295	1	2	2																2		1	1	1	1	1	1	2	2	1	1	1	1	1	1	1	1	6	9	582	141	16
P1296	2	1	1	10.484	1	1	1		1	1						1	1		2		2	2	3	2	2	2	3	2	3	1	1	1	1	2	1	1	2	8	582	163	16
P1297	1	2	2																2		1	1	1	1	1	1	1	2	1	1	1	1	1	1	1	1	6	9	582	156	16
P1298	2	1	1	9.51752			1			1							1		2		1	1	1	2	2	2	2	2	3	1	1	1	1	1	1	2	4	8	582	224	16
P1299	1	2	2																2		1	1	1	1	1	1	1	1	1	1	1	1	1	1	1	1	6	8	582	156	15
P1300	1	2	2																2		1	1	2	1	1	1	2	3	2	2	1	1	1	1	1	1	2	8	582	156	16
P1301	1	1	2								1								2		2	2	2	2	2	3	4	3	4	1	2	1	1	3	2	2	4	8	582	156	16
P1302	1	2	2																2		1	1	1	1	1	1	2	3	2	1	1	1	1	1	1	2	1	9	582	141	15
P1303	2	1	2	9.51794		1													2		1	1	1	1	1	1	2	1	2	1	1	1	1	1	1	1	4	8	582	164	16
P1304	1	1	1		1					1							1		2		2	2	1	1	1	1	4	1	3	1	1	1	1	1	3	3	5	9	582	156	16
P1305	1	2	2																2		1	1	1	1	1	1	1	1	1	2	1	1	1	1	1	1	3	8	582	141	15
P1306	2	1	2	11.5183	1	1				1									2		1	1	1	1	1	1	1	3	3	1	1	1	1	1	1	2	4	8	582	176	16
P1307	1	2	2																2		1	1	1	1	1	1	1	1	1	1	1	1	1	1	1	1	5	8	582	166	13
P1308	1	2	2																2		1	1	1	1	1	1	1	2	1	1	1	1	1	1	1	1	4	8	582	226	15
P1309	1	2	2																2		1	2	2	2	1	2	3	3	4	2	1	1	1	1	1	1	1	9	582	141	16
P1310	1	1	1							1							1		2		4	3	4	2	3	3	4	3	4	1	1	1	1	3	3	1	6	8	582	156	9
P1311	2	1	2	9.51871		1				1									2		2	1	2	2	2	1	2	2	2	1	2	1	1	1	1	1	6	8	582	147	16
P1312	1	2	2																2		1	1	1	1	1	1	1	1	1	1	1	1	1	1	1	1	6	9	582	224	16
P1313	1	2	2																2		1	1	1	1	1	1	1	3	2	1	1	1	1	1	1	1	6	8	582	156	16
P1314	1	2	2																2		1	1	1	1	1	1	1	1	1	2	1	1	1	1	1	1	6	8	164		15
P1315	2	1	1	3.38561						1							1		2		2	1	1	2	1	1	2	1	2	1	1	1	1	1	1	1	5	8	582	176	16
P1316	1	2	2																2		2	1	1	2	1	1	2	3	2	1	1	1	1	1	1	1	4	8	582	156	16
P1317	3	1	1	8.48579		1			1	1	1					1	1	1	2		3	3	3	3	4	3	3	3	4	2	2	1	1	4	2	3	2	9	582	156	10
P1318	1	2	2																2		1	1	2	1	1	2	1	4	2	1	1	1	1	1	1	1	2	9	582	156	16
P1319	1	1	1					1		1							1		2		1	2	1	2	2	2	2	3	4	1	1	1	1	1	1	1	2	8	582	156	16
P1320	1	1	2			1	1			1									2		2	2	3	2	3	2	2	1	2	1	1	1	1	2	1	1	4	8	582	156	16
P1321	3	2	2	1.3527															2		1	2	1	2	1	1	4	3	2	1	1	1	1	1	1	2	1	8	582	222	16
P1322	3	1	1	1	1	1	1		1	1			1	1		1	1		2		2	1	2	2	2	2	2	3	3	1	1	4	4	3	4	4	4	9	582	178	14
P1323	1	2	2																2		2	1	2	1	2	2	1	2	2	1	1	1	1	1	1	1	4	8	582	156	15
P1324	1	2	2																2		1	1	1	2	2	2	2	4	4	1	2	1	1	1	1	1	2	8	582	178	16
P1325	3	1	1	1.35285			1			1				1			1		2		1	1	1	2	2	2	2	1	3	1	1	2	2	1	1	1	2	8	582	156	16
P1326	1	2	2																2		1	1	1	1	1	1	1	1	1	1	1	1	1	1	1	1	5	8	582	156	15
P1327	3	1	1	2.38632			1	1	1	1	1						1		2		1	2	2	2	2	2	3	2	3	2	1	2	2	2	2	1	2	8	582	156	15
P1328	3	1	1	2.38638			1	1		1	1						1		2		1	2	2	1	1	1	2	2	2	1	1	3	3	1	1	1	2	8	582	156	15
P1329	3	1	1	7.4864			1		1	1	1					1	1	1	2		3	3	3	3	3	3	4	4	4	2	3	4	4	3	1	2	3	8	582	156	14
P1330	1	2	2																2		1	1	1	1	1	1	1	1	1	1	1	1	1	1	1	1	5	8	582	213	14
P1331	1	1	1					1		1					1		1		2		3	1	1	2	1	2	4	2	4	2	2	1	1	1	2	1	4	8	582	156	13
P1332	3	1	1	7.48659		1	1			1	1			1			1		2		1	2	2	2	2	2	3	3	3	2	1	4	1	1	1	2	2	8	582	156	16
P1333	1	1	2							1									2		1	1	1	1	1	1	2	1	2	1	2	1	1	1	1	1	8	9	582	204	14
P1334	1	2	2																2		1	1	1	1	1	1	1	1	1	1	1	1	1	1	1	1	5	8	582	156	15
P1335	1	2	2																2		2	1	1	1	1	2	2	2	1	1	1	1	1	1	1	1	3	9	582	156	16
P1336	1	2	2																2		1	1	1	1	1	1	1	1	1	1	1	1	1	1	1	1	4	8	582	156	16
P1337	1	2	2																2		2	1	1	1	1	2	2	2	2	1	1	1	1	1	1	1	3	8	582	141	16
P1338	1	2	2																2		2	1	1	1	1	2	1	1	1	1	1	1	1	1	2	1	6	9	582	156	14
P1339	1	2	2																2		2	1	2	1	1	2	2	2	3	2	1	1	1	2	2	2	4	8	582	141	16
P1340	1	1	2					1		1									2		1	2	2	2	3	2	2	3	3	1	1	1	1	1	1	1	3	8	582	156	16
P1341	1	1	2						1										2		1	1	1	1	1	1	3	2	3	2	1	1	1	3	1	2	4	8	582	141	16
P1342	1	2	2																2		2	1	1	2	1	1	2	3	2	1	1	1	1	1	1	1	3	8	582	156	16
P1343	3	1	1	2.38723	1				1	1						1			2		1	1	1	1	1	1	1	1	3	2	1	1	1	2	1	1	3	9	582	182	16
P1344	1	1	1			1			1	1							1		2		1	2	2	2	1	3	3	2	3	1	1	1	1	1	1	1	1	8	582	156	16
P1345	1	1	1							1							1		2		2	1	2	2	2	2	3	2	3	2	1	1	1	1	3	2	2	8	582	156	15
P1346	1	2	2																2		1	1	1	1	1	1	1	1	1	1	1	1	1	1	1	1	6	8	582	191	15
P1347	1	1	1					1	1	1	1					1	1	1	2		2	2	2	2	1	2	4	3	4	3	1	1	1	3	3	3	3	8	582	156	14
P1348	1	2	2																2		3	1	2	1	2	2	2	2	2	2	1	1	1	1	1	1	4	8	582	223	15
P1349	1	1	1							1							1		2		2	2	1	2	2	2	1	1	2	1	1	1	1	1	1	1	5	8	582	156	14
P1350	1	1	1							1							1		2		1	1	1	1	1	1	2	1	2	1	1	1	1	1	1	1	2	8	582	205	16
P1351	3	1	1	1.3548	1	1	1			1				1			1		2		2	1	2	2	2	3	2	3	3	2	1	3	3	3	1	1	2	8	582	156	15
P1352	1	2	2																2		1	1	1	1	1	1	1	1	1	1	1	1	1	1	1	1	4	8	582	156	15
P1353	1	2	2																2		1	1	1	1	1	1	1	1	1	1	1	1	1	1	1	1	6	8	582	141	15
P1354	1	1	2		1			1		1									2		2	1	2	2	1	2	2	3	3	1	1	1	1	1	1	1	2	8	582	177	14
P1355	2	1	1	10.4886	1		1		1	1						1	1		2		3	2	2	2	2	2	3	2	3	1	1	3	3	2	1	2	5	8	582	156	16
P1356	2	1	2	10.4886			1			1									2		2	3	2	2	2	2	3	3	3	1	1	3	3	1	1	1	3	9	582	156	16
P1357	1	2	2																2		1	1	3	1	2	2	2	3	3	2	1	1	1	1	1	2	5	8	582	156	16
P1358	1	2	2																2		1	1	1	2	2	2	3	3	3	2	3	1	1	2	2	2	4	8	582	156	15
P1359	3	1	2	8.48894	1	1	1		1	1									2		1	2	3	2	2	3	3	2	3	1	1	2	2	1	1	2	2	8	582	156	15
P1360	3	1	2	8.48898						1									2		2	1	1	2	2	2	1	2	4	1	1	1	1	2	1	1	4	8	582	156	16
P1361	1	2	2																2		1	1	1	1	1	1	2	3	2	1	1	1	1	1	1	1	5	8	582	227	16
P1362	1	2	2																2		3	2	2	2	2	2	2	3	3	1	1	1	1	3	1	1	4	8	582	224	16
P1363	3	1	1	1.35578		1	1		1	1	1		1	1		1	1	1	2		4	4	4	4	4	4	4	4	4	3	4	4	4	4	1	4	4	8	582	156	11
P1364	2	1	1	9.5226	1	1	1		1	1	1						1		2		2	2	1	2	2	2	2	1	2	1	1	1	1	1	1	1	3	8	582	158	16
P1365	2	1	2	9.52262		1				1									2		1	1	2	2	2	2	1	1	2	1	1	1	1	1	1	1	3	8	582	210	15
P1366	1	2	2																2		1	1	1	1	1	1	1	1	1	1	1	1	1	1	1	1	6	8	582	156	14
P1367	3	1	1	10.4897		1	1	1		1	1						1	1	2		3	3	3	2	2	4	3	2	4	1	1	3	3	2	1	1	4	8	582	156	15
P1368	1	2	2																2		1	1	1	1	1	1	1	2	1	1	1	1	1	1	1	1	2	9	582	156	16
P1369	1	2	2																2		1	1	1	2	1	1	1	1	2	1	1	1	1	1	1	1	4	8	582	141	12
P1370	1	2	2																2		2	1	2	2	1	1	1	2	1	1	1	1	1	1	1	1	7	9	582	156	15
P1371	1	2	2																2		2	2	2	2	2	2	3	2	3	1	1	1	1	1	1	1	5	8	582	163	14
P1372	2	1	2	9.52317			1			1									2		1	1	1	1	1	1	1	3	2	1	1	2	2	1	1	1	5	8	582	147	16
P1373	1	1	2				1												2		1	1	1	1	1	1	1	2	1	2	2	2	2	1	1	2	4	8	582	156	15
P1374	1	2	2																2		2	1	1	2	2	2	1	2	1	1	2	1	1	1	1	1	5	8	582	191	16
P1375	1	1	2			1				1									2		2	2	3	2	2	2	2	2	2	1	1	1	1	1	2	2	3	8	582	156	15
P1376	1	2	2																2		1	1	1	1	1	1	1	1	2	1	1	1	1	1	1	1	5	8	582	156	15
P1377	1	1	2							1									2		2	1	2	1	2	1	1	3	2	1	2	1	1	2	1	2	5	8	582	156	14
P1378	2	1	1	9.52372	1		1			1	1							1	2		3	1	1	1	1	2	2	4	3	3	1	1	1	1	1	1	6	8	582	156	14
P1379	2	1	1	10.4906	1	1	1			1	1						1	1	2		1	2	2	2	2	2	2	2	3	3	3	2	2	4	3	3	6	8	582	224	14
P1380	1	1	1						1	1						1	1		2		2	2	2	2	2	2	3	2	3	1	1	1	1	1	1	2	4	8	582	213	13
P1381	2	2	2	10.4909															2		1	1	1	1	1	1	3	3	3	1	1	1	1	3	1	1	4	9	582	156	14
P1382	1	1	2							1									2		1	1	1	1	1	1	2	2	2	1	1	1	1	1	1	1	3	8	66		16
P1383	1	1	2					1											2		1	1	2	2	1	1	2	2	2	2	1	1	1	2	1	1	5	8	582	219	13
P1384	1	2	2																2		1	1	1	1	1	2	2	2	2	1	1	1	2	1	1	1	4	9	582	178	16
P1385	1	2	2																2		1	1	1	1	1	1	1	1	1	1	1	1	1	1	1	1	3	8	582	156	15
P1386	1	1	2								1								2		1	1	1	1	1	1	2	2	1	1	1	1	1	1	1	1	4	8	582	156	14
P1387	1	1	1					1	1							1			2		1	1	2	2	2	2	1	3	3	1	1	1	1	2	1	1	4	8	582	156	15
P1388	3	1	1	2.39136			1	1		1	1			1			1	1	2		2	1	2	2	2	2	2	3	3	2	2	2	2	2	1	1	4	8	582	156	15
P1389	1	2	2																2		1	1	1	1	1	1	1	1	1	1	1	1	1	1	1	1	4	8	582	191	16
P1390	1	2	2																2		1	2	1	1	2	2	1	2	1	1	1	1	1	1	1	1	3	8	180		16
P1391	1	2	2																2		1	1	1	1	1	1	1	3	2	1	1	1	1	1	1	1	2	8	582	156	13
P1392	1	2	2																2		1	1	2	1	1	1	2	2	2	1	1	1	1	1	1	1	2	8	582	156	16
P1393	1	2	2																2		1	1	1	1	1	1	1	1	1	1	1	1	2	1	1	1	5	9	583		16
P1394	1	1	1							1							1		2		2	1	1	1	1	1	1	2	2	1	1	1	1	1	1	2	5	8	582	143	16
P1395	1	2	2																2		2	1	2	2	2	2	2	2	2	2	2	1	1	2	1	1	5	8	582	156	16
P1396	1	2	2																2		1	1	1	1	1	1	1	1	2	1	1	1	1	1	1	1	5	9	582	163	14
P1397	2	2	2	2.39183															2		1	1	1	1	1	1	1	1	1	1	1	1	1	1	1	1	2	8	180		15
P1398	1	2	2																2		1	1	1	1	1	1	1	1	1	1	1	1	1	1	1	1	4	8	582	141	15
P1399	1	1	1						1	1	1						1		2		1	1	2	2	2	2	3	3	3	2	1	1	2	2	1	2	2	8	582	209	16
P1400	1	2	2																2		1	1	1	2	1	1	1	1	1	2	1	1	1	1	2	2	6	8	582	156	16
P1401	1	2	2																2		1	1	1	1	1	1	2	1	2	1	1	1	1	1	1	1	5	9	582	156	13
P1402	1	2	2																2		1	3	3	1	3	3	3	1	2	1	1	1	1	1	1	1	2	9	582	164	15
P1403	1	2	2																2		1	1	1	1	1	1	2	3	3	1	1	1	1	1	1	1	3	8	582	154	13
P1404	1	2	2																2		2	2	2	1	1	1	1	2	4	1	1	1	1	1	2	2	3	9	180		15
P1405	1	2	2																2		1	1	1	1	2	1	1	1	1	1	1	1	1	1	1	1	2	8	582	156	16
P1406	1	2	2																2		1	1	1	1	1	1	1	2	1	1	1	1	1	1	1	1	4	8	582	168	15
P1407	1	1	2					1		1									2		3	2	2	2	3	2	2	3	3	1	1	1	1	1	2	2	5	8	582	224	16
P1408	3	1	1	2.39271	1	1		1		1	1						1	1	2		2	1	1	2	2	2	1	2	3	1	1	1	1	2	1	1	4	8	582	156	16
P1409	2	1	2	9.52605		1				1									2		2	2	3	2	2	2	2	3	3	1	1	1	1	1	2	2	5	9	582	156	14
P1410	3	1	1	6.45941			1			1	1						1	1	2		1	1	1	2	2	2	3	3	3	1	1	1	1	1	2	2	1	8	582	156	15
P1411	1	1	2							1									2		2	2	1	1	1	1	1	2	2	1	1	1	1	1	1	1	3	8	187		16
P1412	1	2	2																2		2	2	2	1	1	2	2	3	1	1	1	1	1	1	1	1	2	8	582	124	16
P1413	1	2	2																2		1	1	1	1	1	1	2	1	1	1	1	1	1	1	1	1	3	8	582	156	16
P1414	1	2	2																2		2	1	1	1	2	1	1	2	1	1	1	1	1	1	1	1	6	8	18		15
P1415	1	2	2																2		2	1	1	1	1	1	2	2	2	1	1	1	1	1	1	1	3	8	582	156	15
P1416	1	2	2																2		1	1	1	1	1	1	1	1	1	1	1	1	1	1	1	1	2	9	180		16
P1417	2	1	2	1	1			1	1	1									2		2	2	1	1	1	1	4	4	4	3	3	3	3	3	3	3	1	8	582	156	10
P1418	2	1	2	11.5264						1									2		2	2	3	2	2	2	3	2	3	1	2	1	1	1	2	1	3	8	582	156	16
P1419	2	1	1	11.5264		1	1		1	1	1						1	1	2		3	3	3	3	3	3	3	3	3	1	2	3	2	3	3	2	4	8	582	156	14
P1420	1	1	1					1		1					1		1		2		2	2	3	3	2	3	4	4	4	2	4	1	1	3	2	1	4	8	582	156	16
P1421	1	2	2																2		1	1	1	1	1	1	1	2	2	1	1	1	1	1	1	1	2	9	582	224	16
P1422	1	2	2																2		1	1	1	1	1	1	1	1	1	1	1	1	1	1	1	1	7	8	582	156	11
P1423	1	2	2																2		1	1	1	1	1	1	1	2	1	1	1	1	1	1	1	1	5	8	582	156	16
P1424	1	2	2																2		1	1	1	1	2	2	2	2	1	1	1	1	1	1	1	1	5	8	582	156	15
P1425	1	1	2					1		1									2		1	1	1	1	1	1	1	2	1	1	2	1	1	1	1	1	3	8	582	158	13
P1426	1	2	2																2		2	2	1	1	2	1	1	2	1	1	1	1	1	1	1	1	4	8	582	156	15
P1427	1	2	2																2		2	1	1	2	1	2	2	2	2	2	1	1	1	1	1	1	2	8	582	118	15
P1428	1	2	2																2		1	1	1	1	1	1	1	1	1	1	1	1	1	1	1	1	5	8	582	156	16
P1429	1	2	2																2		2	2	1	3	2	2	4	4	4	2	1	1	1	1	1	1	4	8	582	224	15
P1430	1	2	2																2		3	2	1	1	1	1	2	3	3	2	1	1	1	1	1	1	4	8	187		16
P1431	1	1	1							1							1		2		1	1	1	1	1	1	2	2	2	2	1	1	1	1	1	1	3	8	582	156	15
P1432	3	1	1	1.36059		1	1	1	1	1	1			1			1		2		2	2	3	2	2	3	3	3	2	1	1	3	3	2	2	2	3	11	582	158	14
P1433	1	2	2																2		1	1	1	1	1	1	1	2	1	1	1	1	1	1	1	1	5	8	582	156	16
P1434	1	1	2								1								2		2	2	2	1	1	2	1	3	3	1	1	1	1	1	1	1	3	8	582	156	15
P1435	1	2	2																2		2	1	1	1	2	2	1	4	1	1	1	1	1	1	1	1	2	8	582	156	16
P1436	1	2	2																2		1	1	2	1	1	1	1	1	2	1	1	1	1	1	1	3	3	8	582	141	16
P1437	1	1	2								1								2		2	2	2	2	2	2	1	3	1	1	1	1	1	2	1	1	3	8	582	156	16
P1438	1	2	2																2		1	1	1	1	1	1	1	1	1	1	1	1	1	1	1	1	2	8	180		15
P1439	1	1	2							1									2		1	1	1	1	1	1	1	2	2	2	1	2	1	2	1	1	4	8	582	193	16
P1440	3	1	2	9.52802		1	1	1	1	1									2		3	2	2	3	2	2	3	2	2	1	1	2	2	1	1	1	2	8	582	156	15
P1441	1	2	2																2		1	1	1	1	1	1	1	2	1	1	1	1	1	1	1	1	2	8	66		16
P1442	2	1	2	9.52816		1			1	1	1								2		2	2	2	1	2	2	2	2	3	1	1	1	1	1	1	1	3	8	582	163	15
P1443	2	1	1	11.5284							1							1	2		1	1	1	1	1	1	1	2	2	1	1	1	1	2	1	1	5	9	582	156	15
P1444	1	2	2																2		1	1	1	1	1	1	1	2	1	1	1	1	1	1	1	1	3	8	582	224	14
P1445	3	1	2	3.39515			1	1		1									2		2	2	2	2	2	3	3	4	3	3	1	1	1	1	1	1	3	8	582	156	15
P1446	1	2	2																2		1	1	1	1	1	1	3	3	3	1	1	1	1	1	1	1	1	8	582	147	13
P1447	1	1	1					1		1							1		2		1	1	1	2	1	1	3	3	3	2	1	1	1	1	1	2	5	8	582	156	16
P1448	1	2	2																2		1	1	1	1	1	1	1	1	2	1	1	1	1	1	1	1	4	8	582	156	16
P1449	1	2	2																2		2	2	2	2	2	3	2	2	2	1	1	1	1	1	1	1	3	8	582	141	16
P1450	1	2	2																2		1	1	1	1	1	1	1	2	1	3	1	1	1	1	1	1	5	9	582	156	16
P1451	1	2	2																2		3	2	2	3	2	2	3	1	2	1	1	1	1	1	2	1	6	8	582	224	16
P1452	1	2	2																2		2	1	2	1	1	1	1	3	1	1	1	1	1	1	1	2	5	8	582	192	16
P1453	2	1	2	1.36251	1	1	1			1									2		1	1	1	1	1	2	3	3	4	3	1	2	2	1	1	2	2	8	582	168	11
P1454	2	1	1	9.52933		1	1			1							1		2		3	2	3	4	3	3	3	3	4	1	3	1	1	3	2	2	4	8	582	141	7
P1455	1	1	1							1							1		2		1	1	1	1	1	1	2	2	2	1	1	1	1	1	1	1	3	8	582	174	16
P1456	1	2	2																2		1	1	1	3	1	2	3	3	2	1	1	2	1	1	2	2	3	8	582	178	14
P1457	1	2	2																2		3	1	1	3	2	2	2	3	3	1	1	1	1	3	1	1	6	8	582	156	15
P1458	3	1	1	2.39628	1					1	1						1		2		1	1	1	1	1	1	1	1	2	1	1	1	2	3	1	2	4	8	582	156	16
P1459	1	2	2																2		1	1	1	1	1	1	1	1	1	1	1	1	1	1	1	1	5	9	582	156	15
P1460	2	1	2	9.52969		1			1										2		2	1	2	2	1	2	2	1	1	1	2	1	1	2	1	1	4	8	582	224	16
P1461	2	1	2	11.5298	1	1				1									2		1	1	1	1	1	1	1	2	1	1	1	1	1	1	1	1	4	8	582	197	14
P1462	1	1	1					1		1							1		2		2	2	2	2	2	2	2	2	2	1	1	1	1	1	2	2	6	8	582	156	15
P1463	1	1	2							1									2		2	2	2	2	2	2	2	2	3	1	1	1	1	3	1	1	4	8	582	156	15
P1464	1	2	2																2		1	1	1	1	1	1	1	3	2	1	1	1	1	1	1	1	4	8	582	141	14
P1465	1	1	1					1		1	1						1		2		3	2	1	1	2	3	2	4	4	1	1	1	1	2	2	1	1	8	582	156	14
P1466	1	2	2																2		1	1	1	1	1	1	1	1	1	1	1	1	1	1	1	1	6	8	582	147	14
P1467	1	1	2								1								2		1	1	2	1	1	1	2	3	2	1	1	1	1	1	1	1	3	11	582	156	16
P1468	1	2	2																2		1	1	1	1	1	1	1	1	1	1	1	1	1	1	1	1	5	9	582	178	16
P1469	3	1	1	1.36361			1			1				1					2		1	1	1	1	1	1	1	1	1	1	1	2	4	1	2	2	5	8	582	156	14
P1470	3	1	2	11.5303	1	1													2		3	1	1	2	1	1	2	2	2	1	1	2	3	2	1	1	2	9	582	224	13
P1471	1	2	2																2		1	1	1	1	1	1	1	2	2	1	1	1	1	1	1	1	5	8	582	167	14
P1472	1	2	2																2		1	2	1	2	2	2	2	3	3	2	1	1	1	1	1	1	2	9	582	163	16
P1473	1	1	1						1							1			2		2	1	3	2	2	2	3	3	2	2	1	1	1	3	2	2	7	8	582	194	12
P1474	1	2	2																2		1	1	1	1	1	1	2	1	2	1	2	1	1	1	1	1	5	8	582	191	14
P1475	1	2	2																2		2	1	2	3	2	1	2	3	3	1	1	2	1	1	1	1	4	8	582	156	12
P1476	1	1	1							1							1		2		1	1	1	1	1	1	1	1	3	1	1	1	1	1	1	1	5	9	582	156	16
P1477	1	2	2																2		1	1	1	1	1	1	1	1	1	1	1	1	1	2	2	1	6	8	582	156	16
P1478	2	1	1	11.5309							1							1	2		3	3	3	3	3	4	4	3	4	3	2	2	2	3	3	3	3	8	582	156	11
P1479	1	2	2																2		2	1	4	3	3	1	3	4	1	3	3	1	1	1	1	1	3	8	582	178	15
P1480	1	2	2																1	1.36429	1	1	1	1	1	1	1	2	1	1	1	1	1	1	1	1	2	9	582	147	16
P1481	1	2	2																2		2	2	2	1	1	2	2	2	3	1	1	1	1	1	1	1	4	8	582	156	15
P1482	1	1	1							1							1		2		4	3	4	3	3	3	4	4	4	2	1	1	1	2	2	2	3	8	582	156	14
P1483	1	1	1		1				1	1							1		2		2	2	2	3	2	2	3	3	3	3	1	1	1	2	2	2	4	8	582	156	15
P1484	2	2	2	10.4979															2		1	1	1	1	1	1	2	3	3	3	1	1	1	1	2	2	3	8	582	156	15
P1485	3	1	1	2.39818			1			1							1		2		2	1	2	1	1	1	2	2	1	1	1	2	2	2	1	1	4	8	582	156	15
P1486	2	1	1	8.49825	1			1	1	1	1						1	1	2		2	3	3	3	3	3	3	3	3	1	2	2	2	3	2	2	3	8	582	176	16
P1487	1	2	2																2		2	2	3	3	3	3	3	3	3	3	1	1	1	3	1	1	4	8	582	196	15
P1488	1	1	1								1							1	2		2	1	1	2	2	1	1	3	2	1	1	1	1	1	1	1	6	8	582	156	16
P1489	1	1	1					1	1	1	1					1	1		2		2	2	2	1	2	2	2	2	3	2	1	1	1	2	1	1	3	8	582	156	12
P1490	1	1	2								1								2		2	1	1	2	2	1	1	1	1	1	2	1	1	1	2	1	7	8	582	156	14
P1491	1	2	2																2		1	2	2	1	2	2	1	1	2	1	1	1	1	1	2	1	2	8	582	156	16
P1492	3	1	1	1.36521	1		1			1				1			1		2		3	2	3	3	3	3	3	4	3	3	3	4	4	3	2	3	4	8	582	156	15
P1493	1	2	2																2		3	3	2	3	3	4	3	3	3	2	3	1	1	2	3	3	2	8	582	156	16
P1494	1	1	2		1														2		4	3	4	3	3	3	3	4	4	3	3	2	1	1	1	2	4	9	582	224	15
P1495	3	1	1	7.49885		1	1			1							1		2		1	2	3	2	2	2	3	3	3	1	1	3	3	2	2	2	3	8	582	156	15
P1496	1	1	2		1														2		4	3	3	3	4	4	3	4	3	3	2	2	1	1	2	3	2	9	582	224	16
P1497	1	2	2																2		2	2	2	1	1	2	1	1	1	1	2	1	1	1	1	2	5	8	582	156	14
P1498	1	2	2																2		1	1	1	1	1	1	1	3	2	1	1	1	1	1	1	1	4	8	582	156	15
P1499	1	2	2																2		1	1	1	1	1	1	1	3	3	3	1	1	1	1	1	1	4	8	582	194	15
P1500	1	2	2																2		2	1	1	1	2	1	1	2	2	1	1	1	1	1	1	1	6	8	582	156	16
P1501	1	2	2																2		1	1	1	1	1	1	1	2	1	1	1	1	1	1	1	1	6	8	582	156	13
P1502	2	1	2	11.5327		1													2		1	1	1	1	1	1	1	2	1	1	1	1	1	2	1	1	7	9	582	156	16
P1503	1	2	2																2		1	1	1	1	1	2	1	2	2	1	1	1	1	1	1	1	3	8	582	226	16
P1504	2	1	1	9.53281	1				1	1							1		2		2	2	2	2	2	2	3	3	2	2	1	1	1	2	2	3	5	8	582	156	14
P1505	1	2	2																2		1	1	1	1	1	1	1	1	1	1	1	1	1	1	1	1	4	9	582	224	15
P1506	1	2	2																2		1	1	1	1	1	1	2	1	1	1	1	1	1	1	1	1	4	9	582	224	15
P1507	2	1	1	11.5329	1	1			1	1			1				1		2		3	2	2	3	2	3	3	2	3	3	2	1	1	2	2	2	4	8	582	156	15
P1508	2	1	2	10.4996	1	1	1				1								2		2	1	2	2	2	2	3	1	1	2	3	3	1	1	1	1	6	9	582	156	15
P1509	1	2	2																2		1	1	1	1	1	1	1	1	1	1	1	1	1	2	1	1	3	9	582	156	16
P1510	1	2	2																2		1	1	1	1	1	1	1	1	1	1	1	1	2	1	1	1	4	9	582	156	16
P1511	2	1	2	9.53307		1	1			1									2		2	2	2	2	2	2	1	2	1	1	1	3	2	1	1	1	4	8	582	156	14
P1512	1	2	2																2		1	1	1	1	1	1	2	1	1	1	1	1	1	2	2	1	5	8	66		16
P1513	1	2	2																2		1	1	1	1	1	1	2	2	2	2	2	1	1	1	1	1	4	8	582	156	16
P1514	1	1	2		1														2		1	1	2	1	1	2	1	2	2	1	1	1	1	1	1	1	3	8	582	174	16
P1515	2	1	1	10.5002			1			1	1			1			1	1	2		2	2	2	2	2	2	3	3	3	2	1	2	3	1	3	3	6	8	582	156	15
P1516	1	2	2																2		1	1	1	1	1	1	1	3	1	1	1	1	1	1	1	1	4	9	582	209	14
P1517	2	1	2	9.53414			1	1	1		1								2		3	2	3	2	2	2	1	3	2	3	1	1	1	3	1	1	4	8	582	156	14
P1518	1	2	2																2		3	2	2	1	1	2	3	2	3	1	1	1	1	1	1	1	3	8	582	156	15
P1519	1	2	2																2		2	3	1	2	1	1	1	3	3	1	1	1	1	1	1	2	2	9	582	156	15
P1520	1	2	2																2		3	2	3	3	2	2	3	2	3	1	1	1	2	1	2	3	5	8	582	156	15
P1521	3	1	1	8.50119	1	1	1		1	1	1			1		1	1		2		3	2	3	1	2	2	3	2	4	3	1	3	3	2	2	2	5	8	582	194	13
P1522	1	1	2		1			1											2		2	2	2	1	2	2	3	2	3	1	1	1	1	2	1	1	3	8	582	224	16
P1523	2	1	1	11.535		1	1							1					2		2	2	2	2	2	2	1	2	3	3	1	3	3	4	1	1	3	8	582	156	14
P1524	2	1	2	11.5371				1		1									2		2	1	1	1	1	1	3	2	1	1	1	1	1	3	1	1	3	8	582	182	15
P1525	1	2	2																2		1	1	1	1	1	1	1	1	1	1	1	1	1	1	1	2	6	9	582	156	16
P1526	1	1	1							1	1						1	1	2		1	1	1	2	2	1	3	3	3	2	3	1	1	1	2	2	4	8	582	156	14
P1527	1	2	2																2		2	1	2	1	1	1	1	3	1	1	1	1	1	1	1	1	4	8	582	156	16
P1528	2	1	2	9.54268			1			1									2		1	1	1	1	1	1	1	2	2	1	1	3	1	1	1	2	3	8	582	224	16
P1529	3	1	1	1.37623	1	1	1	1	1	1				1		1			2		1	1	2	2	1	1	2	3	3	1	1	4	1	1	1	2	3	8	582	156	15
P1530	2	1	1	9.54298					1	1	1						1	1	2		3	3	3	4	3	3	2	2	4	2	1	1	1	2	2	3	4	8	582	219	16
P1531	3	1	1	2.40981						1							1		2		3	3	3	3	4	3	3	3	2	2	2	1	1	3	4	4	3	8	582	216	12
P1532	2	1	1	8.50988		1		1	1	1	1						1	1	2		2	2	1	2	1	3	3	3	4	3	1	1	2	1	3	3	4	8	582	163	14
P1533	4	1	1	8.51017		1	1		1	1	1		1	1		1	1	1	2		4	3	4	3	4	3	4	3	4	3	3	4	4	2	3	3	3	8	582	203	12
P1534	1	1	1							1							1		2		2	2	2	2	2	2	2	3	2	1	1	1	1	1	1	1	5	8	582	156	16
P1535	1	1	2								1								2		1	1	1	1	1	1	1	1	1	1	1	1	1	1	1	1	3	9	583		16
P1536	1	2	2																2		1	1	1	1	1	1	1	1	1	1	1	2	2	1	1	1	5	8	582	156	15
P1537	1	2	2																2		4	2	3	2	2	2	3	3	3	2	2	1	1	2	2	2	5	8	582	156	14
P1538	3	1	1	2.41062		1	1		1	1			1			1			2		2	1	2	1	1	1	2	2	3	2	2	3	3	3	2	2	6	8	582	156	12
P1539	2	1	1	1.37749						1	1						1	1	2		1	2	1	1	2	1	1	3	3	2	1	1	1	2	1	2	5	8	68		16
P1540	3	1	1	8.51085				1	1	1	1					1	1	1	2		3	3	3	3	3	3	4	3	3	1	1	1	1	4	1	2	4	8	582	180	14
P1541	1	2	2																2		1	2	2	1	2	2	1	2	2	1	1	1	1	1	1	1	3	8	582	166	16
P1542	1	2	2																2		1	1	1	1	1	1	1	2	2	1	1	1	1	1	1	1	6	8	582	156	16
P1543	1	2	2																2		1	2	2	1	1	2	1	2	2	1	1	1	1	2	1	1	3	8	582	156	16
P1544	1	2	2																2		1	2	2	1	2	1	2	3	3	1	1	1	1	2	1	1	5	8	582	223	15
P1545	1	2	2																2		1	1	1	1	1	1	1	1	1	1	1	1	1	1	1	1	5	8	582	156	16
P1546	2	1	1	9.54484	1	1		1	1	1							1		2		2	2	2	3	3	1	1	3	3	1	1	1	1	1	1	3	3	8	582	130	15
P1547	1	2	2																2		1	1	1	1	1	1	1	2	2	1	1	1	1	1	1	1	4	8	582	156	15
P1548	2	1	1	9.54497	1	1		1	1	1			1			1	1		2		2	4	4	4	4	4	4	4	3	3	3	1	1	3	3	2	4	8	582	176	15
P1549	1	1	2							1									2		1	1	1	1	1	1	2	2	1	2	1	1	1	1	1	1	5	9	582	194	15
P1550	1	2	2																2		1	1	1	1	1	1	1	3	3	2	1	1	1	1	1	1	4	9	582	156	16
P1551	1	2	2																2		2	1	1	1	1	1	1	3	2	1	1	1	1	1	1	1	4	8	582	156	14
P1552	4	1	1	9.54504	1	1	1		1	1				1					2		2	3	2	2	3	2	2	3	2	2	1	4	4	2	2	1	2	9	66		16
P1553	1	2	2																2		1	1	1	1	1	1	1	1	1	1	1	1	1	1	1	1	5	8	582	156	16
P1554	1	2	2																2		1	1	1	2	2	1	3	3	3	1	1	1	1	1	1	1	5	8	582	156	14
P1555	2	1	1	9.54534					1	1	1					1	1	1	2		2	3	3	3	3	3	3	3	4	1	1	1	1	1	2	2	4	8	582	138	10
P1556	2	1	1	1.37876		1			1	1	1		1				1	1	2		2	1	1	2	2	2	2	2	3	2	2	1	1	2	2	2	6	9	68		11
P1557	1	2	2																2		1	1	1	1	1	1	1	1	1	1	1	1	1	1	1	1	5	8	582	156	11
P1558	2	1	1	3	1					1	1						1		2		2	2	2	2	2	1	3	3	3	2	3	1	1	2	2	2	5	8	582	156	15
P1559	1	2	2																2		1	1	1	1	1	1	1	3	1	1	1	1	1	1	1	1	5	8	582	156	16
P1560	2	1	1	9.54574	1	1				1			1						2		2	1	1	2	2	2	3	1	2	1	1	1	1	1	1	1	6	8	582	205	16
P1561	1	1	1				1							1					2		1	1	1	1	2	2	1	4	3	2	1	2	3	1	1	1	3	8	582	156	16
P1562	3	1	1	2.41291			1		1	1	1					1	1	1	2		3	3	3	4	2	3	3	2	3	1	2	1	1	1	1	2	2	8	582	191	15
P1563	1	2	2																2		1	1	1	1	1	1	1	1	1	2	1	1	1	1	1	1	4	8	582	176	14
P1564	3	1	1	1	1		1		1	1	1			1		1	1		2		2	1	2	2	2	2	3	3	4	1	1	4	4	1	1	3	2	8	582	174	15
P1565	1	1	2					1			1								2		1	1	1	1	1	1	2	2	2	1	1	1	1	1	1	1	4	8	582	222	16
P1566	3	1	1	1.37989	1	1	1	1		1			1				1		2		1	2	2	1	2	2	3	4	3	2	1	3	3	2	1	1	4	8	582	156	13
P1567	1	1	1			1							1						2		1	1	2	1	1	1	2	3	3	1	1	1	1	1	1	1	5	8	582	156	16
P1568	3	1	1	1		1				1	1		1				1	1	2		1	1	1	1	1	1	2	2	2	1	1	1	1	2	1	1	5	8	582	156	16
P1569	2	1	2	9.54671					1	1									2		3	2	3	3	3	2	3	4	4	1	2	2	3	4	3	2	5	9	582	156	13
P1570	2	1	1	8.51338	1	1			1	1	1						1	1	2		4	4	4	4	4	4	4	1	4	2	1	1	2	3	3	3	5	8	582	162	13
P1571	3	1	1	6.48009	1	1			1	1						1	1		2		3	3	3	3	3	3	3	3	3	3	1	1	1	1	2	2	4	8	582	205	14
P1572	1	2	2																2		1	1	1	2	2	2	1	1	1	1	1	1	1	1	1	2	6	8	582	156	15
P1573	3	1	2	9	1	1		1		1	1								2		1	1	1	2	1	2	2	3	2	1	1	1	1	1	1	1	5	8	582	210	15
P1574	1	2	2																2		1	1	1	1	1	1	1	2	1	1	1	1	1	1	1	1	3	8	582	178	15
P1575	3	1	1	1.38044	1	1				1			1						2		1	1	1	1	1	1	2	1	1	1	1	1	1	1	2	2	5	9	582	156	16
P1576	2	1	1	9.54715	1	1	1	1	1	1	1		1				1	1	2		3	3	2	3	3	3	4	3	4	3	2	1	1	3	2	2	3	8	582	205	14
P1577	1	1	1							1							1		2		1	1	1	1	1	1	1	2	3	1	1	1	1	1	1	1	4	9	582	156	16
P1578	1	2	2																2		1	1	1	1	1	1	1	1	1	1	1	1	1	1	1	1	3	8	123		14
P1579	3	1	1	9.54736	1	1	1	1	1	1	1				1		1	1	2		4	2	3	4	4	3	3	3	4	3	2	4	4	4	3	4	5	8	582	147	16
P1580	1	1	1			1			1	1							1		2		1	1	2	2	1	1	2	2	2	1	1	1	1	1	2	2	4	8	582	156	16
P1581	3	1	1	2.41437	1	1	1		1	1	1		1			1	1	1	2		3	4	3	4	4	4	4	4	3	4	3	4	4	4	3	3	3	8	582	171	14
P1582	2	1	1	7.51439	1			1	1	1	1					1	1	1	2		3	3	4	4	4	3	4	3	4	3	1	1	1	3	3	4	1	8	582	221	12
P1583	1	2	2																2		1	1	2	1	1	1	2	2	2	1	1	1	1	1	1	1	7	8	582	156	16
P1584	4	1	1	9.54781	1		1	1	1	1				1		1	1		2		3	3	4	3	3	3	4	4	4	1	1	4	4	3	3	1	6	8	582	134	14
P1585	2	1	1	8.51459		1			1	1	1							1	2		2	2	3	3	3	2	4	4	4	4	1	2	1	4	3	4	4	8	83		15
P1586	2	1	1	1.38129						1	1						1	1	2		1	1	1	1	1	1	1	1	3	1	1	1	1	2	1	2	6	9	582	156	16
P1587	2	1	1	9.548		1			1	1							1		2		2	2	3	1	2	2	3	2	3	2	1	1	1	3	2	1	5	8	582	190	15
P1588	1	1	1							1							1		2		4	3	4	2	3	3	2	2	2	2	1	1	1	2	2	1	6	8	32		15
P1589	1	1	1								1							1	2		1	1	1	1	1	1	1	1	1	1	1	1	1	1	1	1	6	9	582	156	13
P1590	1	2	2																2		1	1	1	1	1	1	2	3	3	1	1	1	1	1	1	1	3	8	582	156	16
P1591	2	1	2	9.54837						1	1								2		1	1	1	1	1	1	1	2	2	1	1	1	1	1	1	1	2	9	582	174	15
P1592	2	1	1	9.54846	1				1	1							1		2		2	1	2	2	1	2	3	2	3	3	2	1	1	3	3	2	5	9	582	156	15
P1593	4	1	1	9.54852					1							1			2		3	3	4	2	3	3	4	3	4	3	3	2	3	3	2	1	3	8	582	168	8
P1594	1	2	2																2		1	1	1	1	1	1	1	2	2	1	1	1	1	1	1	1	5	9	582	141	12
P1595	1	1	1					1		1							1		2		2	1	1	2	2	2	2	2	2	1	1	1	1	2	1	1	6	9	582	156	13
P1596	3	1	1	8.51571	1	1		1		1	1						1	1	2		4	1	3	3	3	3	4	4	4	3	3	2	2	3	3	3	4	8	582	141	15
P1597	3	1	2	7.51609			1			1									2		3	1	1	4	3	3	4	4	3	2	2	1	1	3	1	2	5	8	582	156	14
P1598	3	1	1	1.38302	1		1	1	1	1	1					1	1	1	2		1	2	3	3	3	3	3	3	4	2	1	1	1	1	2	2	3	8	83		14
P1599	3	1	1	7.51643	1	1	1			1				1					2		1	1	2	2	2	1	2	3	3	1	3	3	2	2	1	3	3	8	582	156	15
P1600	2	1	2	10.5172	1					1									2		3	2	2	2	2	3	2	3	3	2	3	1	1	2	3	2	5	9	582	141	16
P1601	1	2	2																2		1	1	2	1	1	1	3	2	2	1	1	1	1	1	1	1	2	8	582	156	16
P1602	3	1	1	7.51784		1	1		1	1			1			1	1		2		3	2	3	1	2	2	3	2	3	2	2	2	1	1	1	1	3	9	582	156	11
P1603	2	1	2	11.5515						1									2		1	1	1	1	1	1	1	1	1	1	1	1	1	1	1	1	2	9	582	213	14
P1604	1	2	2																2		1	1	1	1	1	1	1	1	1	1	1	1	1	1	1	1	5	9	582	141	12
P1605	2	1	1	9.55185	1	1				1	1						1		2		2	2	2	2	2	2	2	1	2	2	2	1	1	1	2	2	6	9	582	205	13
P1606	2	1	1	10.5185	1	1	1		1	1						1			2		2	1	2	2	1	1	2	3	3	1	1	2	2	4	2	1	4	8	582	224	14
P1607	1	2	2																2		1	1	1	1	1	1	1	1	1	1	1	1	1	1	1	1	3	8	582	141	16
P1608	2	1	2	11.5523		1			1	1									2		2	2	2	2	2	2	3	3	3	2	1	1	1	2	1	2	4	8	582	224	10
P1609	2	1	2	11.5525		1	1			1									2		3	2	2	3	2	2	2	3	3	2	2	3	3	1	1	1	4	8	582	156	14
P1610	1	1	1							1							1		2		2	2	2	2	2	2	1	2	2	2	1	1	1	1	1	1	2	8	582	144	16
P1611	1	2	2																2		2	1	1	1	1	1	1	2	2	1	1	1	1	1	1	1	5	9	582	156	11
P1612	1	2	2																2		1	1	1	2	1	1	2	1	2	1	2	1	1	1	1	1	5	8	582	156	16
P1613	1	2	2																2		1	1	1	1	1	1	1	2	2	2	1	1	1	1	1	1	3	8	582	156	14
P1614	4	1	1	2.4202	1		1		1	1	1					1	1	1	2		2	2	2	2	2	2	3	3	3	2	1	2	2	2	1	1	4	8	582	168	12
P1615	1	1	1								1							1	2		2	1	1	2	2	1	2	2	2	1	1	1	1	2	1	1	6	8	582	207	16
P1616	1	2	2																2		1	1	1	2	1	1	1	3	2	1	1	1	1	1	1	1	6	8	582	156	16
P1617	1	2	2																2		2	1	2	1	1	2	2	2	2	1	1	1	1	1	1	1	7	9	582	156	15
P1618	1	1	1							1							1		2		2	2	2	2	2	2	2	3	2	1	1	1	2	2	2	2	6	8	582	156	14
P1619	1	1	2		1					1									2		2	1	1	2	2	1	2	2	2	1	1	1	1	1	1	1	2	8	582	156	16
P1620	2	1	2	9.55458		1				1									2		1	1	1	1	1	1	1	2	1	1	1	1	1	1	1	1	5	9	582	156	16
P1621	1	2	2																2		1	1	1	1	1	1	3	3	3	1	1	1	1	2	3	1	3	8	582	182	16
P1622	1	2	2																2		2	1	2	2	2	2	2	2	2	1	2	1	1	1	2	1	5	8	582	156	15
P1623	3	1	1	1.38838			1	1	1	1	1			1		1	1		2		4	4	4	4	4	4	3	3	4	2	2	4	4	3	3	3	3	8	582	224	10
P1624	1	2	2																2		1	2	2	2	2	2	1	2	1	1	1	1	1	1	1	1	5	8	582	200	14
P1625	3	1	1	9.55527	1	1			1	1	1						1	1	2		3	3	3	2	3	3	4	2	3	1	2	1	1	3	1	1	3	8	582	125	14
P1626	2	1	2	11.5557	1	1		1		1									2		1	1	1	1	1	1	1	1	1	2	1	1	1	1	1	1	5	8	164		15
P1627	1	1	1							1							1		2		1	1	1	1	1	2	1	4	2	1	1	1	1	1	1	1	4	8	582	156	16
P1628	1	1	2			1				1									2		2	1	2	2	3	2	3	3	3	2	2	1	1	2	1	1	5	8	582	156	16
P1629	1	1	1								1							1	2		3	2	2	2	3	3	2	2	1	2	1	1	1	2	1	1	6	8	582	156	14
P1630	1	2	2																2		3	1	1	1	2	2	1	3	2	1	1	2	1	1	2	2	7	8	582	178	15
P1631	2	1	2	8.52412		1			1	1									2		1	1	2	3	3	2	1	3	3	1	1	1	1	1	1	1	1	9	66		16
P1632	1	1	1			1				1							1		2		2	1	1	1	1	1	2	2	2	1	2	1	1	1	1	1	5	8	582	156	16
P1633	1	1	2			1				1									2		1	3	2	1	1	2	2	3	3	1	1	1	1	1	1	1	4	8	582	164	14
P1634	1	1	2							1									2		1	1	2	2	2	2	3	3	3	2	2	1	1	1	4	4	4	8	582	156	13
P1635	1	2	2																2		1	1	2	1	1	1	2	1	1	2	2	1	1	1	1	1	7	8	582	156	14
P1636	2	1	2	11.5579		1			1	1									1	6.49122	2	2	3	1	2	2	1	1	2	1	2	1	1	1	1	2	4	8	582	156	15
P1637	1	2	2																2		1	1	1	1	1	1	1	2	1	1	1	1	1	1	1	1	4	8	582	141	16
P1638	1	2	2																2		1	1	1	1	1	1	1	1	2	1	1	1	1	1	1	1	6	9	582	156	13
P1639	1	2	2																2		1	1	1	1	1	1	1	1	1	1	1	1	1	1	1	1	4	8	582	166	15
P1640	1	2	2																2		2	1	1	2	1	1	1	1	1	1	1	1	1	1	1	1	7	8	582	224	15
P1641	3	1	2	1.39163							1								2		3	2	3	3	3	3	2	3	2	1	1	1	1	2	1	2	5	8	582	191	14
P1642	1	2	2																2		2	1	1	2	1	1	3	3	3	1	1	1	1	1	1	1	4	8	582	156	14
P1643	1	2	2																2		2	2	2	2	2	2	2	3	3	1	1	1	1	1	1	1	4	8	582	156	15
P1644	2	1	2	11.5587	1	1	1		1	1									2		2	2	2	2	2	3	3	4	3	3	3	1	1	4	2	2	4	8	582	156	14
P1645	2	1	1	11.5588	1	1		1	1	1							1		2		3	1	2	2	2	2	3	2	4	2	1	1	1	1	2	2	4	8	582	156	16
P1646	1	2	2																2		2	1	2	1	2	2	1	1	2	1	1	1	1	1	1	1	5	8	582	156	14
P1647	2	1	2	10.5258		1	1	1		1									2		2	2	4	4	4	4	4	4	4	3	2	1	1	1	1	1	2	8	582	155	16
P1648	1	1	1			1		1	1	1					1	1	1		2		2	1	3	3	4	3	3	4	4	1	3	2	2	2	1	1	5	9	582	156	12
P1649	1	2	2																2		2	2	2	2	2	2	2	2	3	1	1	1	1	1	1	1	5	8	582	156	15
P1650	2	2	2	11.5595															2		3	1	1	1	1	2	2	3	2	2	4	1	2	2	1	1	6	8	582	156	13
P1651	1	2	2																2		3	2	2	4	3	4	3	4	4	2	1	1	1	1	2	1	5	8	582	156	14
P1652	3	1	1	2.42636	1	1			1		1					1		1	2		1	3	4	3	3	3	4	4	4	3	1	1	1	3	4	3	6	8	582	156	15
P1653	2	1	2	11.56		1			1										2		1	1	1	2	2	1	2	3	3	1	2	1	1	1	1	1	4	8	582	156	16
P1654	1	2	2																2		1	1	1	1	1	1	1	1	2	1	1	1	1	1	1	1	3	9	582	178	15
P1655	2	1	1	9.56045						1							1		2		4	4	4	3	4	4	4	4	4	3	4	3	3	4	4	4	5	8	582	227	8
P1656	1	2	2																2		1	1	1	1	1	1	1	2	1	1	1	1	1	1	1	1	5	8	582	164	14
P1657	1	2	2																2		2	1	1	2	2	2	1	1	1	1	1	1	1	2	2	1	6	8	582	156	16
P1658	3	1	1	1.3942		1	1		1	1	1		1			1		1	2		4	3	4	3	4	4	4	3	4	3	2	2	1	3	2	2	3	8	582	164	13
P1659	1	2	2																2		1	1	1	1	1	1	1	1	1	1	1	1	1	1	1	1	5	8	10		14
P1660	2	1	2	11.5615	1	1				1									2		1	1	1	1	1	1	1	2	1	1	1	1	1	1	1	1	3	8	582	132	16
P1661	1	1	1							1							1		2		1	1	2	2	1	1	3	2	3	1	2	1	1	2	1	1	3	8	83		15
P1662	1	2	2																2		1	1	1	1	1	1	1	2	2	1	1	1	1	1	1	1	6	9	582	156	16
P1663	1	1	1							1							1		2		1	1	1	1	1	1	2	2	2	1	1	1	1	1	1	1	6	8	582	156	10
P1664	3	1	1	2.42955		1	1	1	1	1	1						1	1	2		3	2	3	1	2	2	2	3	3	2	1	2	2	3	2	1	4	8	582	156	10
P1665	1	2	2																2		1	1	1	1	1	1	1	1	1	1	1	1	1	1	1	1	4	9	127		11
P1666	1	1	2		1					1									2		1	1	1	1	1	1	3	4	4	1	1	1	1	1	1	1	1	8	582	135	16
P1667	1	2	2																2		1	1	1	1	1	1	2	3	3	1	1	1	1	1	1	1	5	8	582	156	13
P1668	1	2	2																2		1	1	1	1	1	1	1	1	1	1	1	1	1	1	1	1	5	9	582	163	16
P1669	2	1	2	10.5303	1					1	1								2		1	1	1	2	2	1	1	3	2	1	1	1	1	1	1	1	4	8	582	141	15
P1670	1	2	2																2		1	1	2	1	1	1	1	2	3	1	1	1	1	1	1	1	4	8	582	191	12
P1671	2	1	1	10.5305				1		1							1		2		2	1	2	2	2	2	3	3	3	3	2	1	1	2	2	2	4	8	582	156	15
P1672	2	1	2	9.56385						1									2		2	1	1	2	2	2	1	2	3	1	2	1	1	1	1	1	3	8	582	164	15
P1673	2	1	1	9.56459		1	1		1	1							1		2		2	2	2	2	2	2	3	4	4	1	1	3	3	2	1	2	4	8	582	141	16
P1674	1	2	2																2		1	1	1	1	1	1	1	1	1	1	1	1	1	1	1	1	3	8	582	147	15
P1675	2	1	1	11.5646						1	1						1		2		1	1	2	1	1	2	2	2	2	1	1	1	1	3	1	1	6	8	582	156	16
P1676	1	2	2																2		2	1	1	1	1	1	2	1	2	1	1	1	1	1	2	2	7	9	582	194	11
P1677	2	1	2	10.5315					1										2		1	1	1	1	1	1	2	3	3	1	2	1	1	1	1	2	5	8	582	156	15
P1678	2	1	2	11.565	1	1	1	1		1									2		1	2	2	1	1	1	3	2	2	1	1	1	1	1	1	1	3	9	582	150	15
P1679	3	1	1	9.56503	1		1			1							1		2		4	3	3	3	3	3	4	3	3	1	2	1	3	1	1	1	4	8	582	147	16
P1680	1	1	2					1		1									2		3	1	2	2	2	2	2	3	2	1	1	1	1	1	1	1	3	8	582	147	15
P1681	1	1	2		1				1	1									2		1	1	1	1	1	1	2	2	3	1	1	1	1	1	1	2	3	8	582	147	14
P1682	2	1	1	9.56665	1	1			1	1							1		2		1	1	1	1	1	1	3	3	4	1	1	1	1	1	1	1	4	8	582	205	16
P1683	1	2	2																2		1	1	1	1	1	1	1	2	2	1	1	1	1	1	1	1	5	8	582	156	16
P1684	3	1	1	1			1		1	1	1						1		2		1	4	4	4	4	4	4	4	4	3	4	4	4	4	4	4	3	8	582	191	16
P1685	3	1	1	1.40373			1	1		1	1						1	1	2		4	4	4	4	4	4	4	2	4	1	1	4	4	4	1	4	3	8	582	147	16
P1686	2	1	2	5.50781	1		1			1									2		1	1	1	1	1	1	1	1	1	1	1	2	2	1	1	1	2	9	127		16
P1687	1	2	2																2		1	1	1	2	2	2	1	2	2	1	1	1	1	1	1	2	2	8	127		16
P1688	3	1	1	1.40882			1			1				1					2		1	1	1	1	1	1	1	2	2	2	1	2	2	1	1	2	5	8	582	156	16
P1689	3	1	1	6.50906	1	1			1	1						1			2		1	1	1	1	1	1	1	1	1	1	1	1	1	1	1	1	3	8	582	156	16
P1690	1	2	2																2		1	1	1	4	3	3	1	2	2	1	1	1	1	1	1	2	4	9	127		14
P1691	1	2	2																2		1	1	1	1	1	1	1	1	1	1	1	1	1	2	1	1	3	9	127		14
P1692	3	1	1	1.40982	1		1	1	1	1	1						1		2		2	3	3	2	2	2	2	3	3	1	1	1	1	1	2	1	3	8	582	147	15
P1693	1	2	2																2		1	1	2	1	1	1	1	2	1	1	1	1	1	1	1	1	2	8	582	177	15
P1694	1	2	2																2		3	3	3	3	3	3	3	3	3	2	3	1	1	2	2	2	4	8	582	156	15
P1695	1	2	2																2		1	1	3	2	2	2	1	4	3	1	1	1	1	1	1	1	3	8	582	204	15
P1696	2	1	2	7.54424	1	1	1												2		1	1	1	1	1	1	1	2	2	1	1	2	2	1	1	1	4	9	582	224	16
P1697	2	1	1	9.57784		1		1	1	1							1		2		1	2	2	2	2	2	2	2	2	1	1	1	1	1	1	1	3	8	582	147	16
P1698	1	1	2					1		1									2		2	2	2	3	2	2	2	2	3	2	2	1	2	1	2	2	3	8	582	204	16
P1699	3	1	2	8.54487					1	1	1								2		2	1	2	2	1	3	1	2	2	1	1	1	1	2	2	2	3	9	582	156	14
P1700	3	1	1	1.41175	1	1		1		1	1						1		2		2	3	3	2	2	3	4	2	4	2	1	2	2	2	2	3	2	8	582	156	16
P1701	1	2	2																2		1	1	1	2	2	2	2	2	2	1	1	1	1	2	1	1	3	8	582	141	16
P1702	1	2	2																2		1	1	2	1	1	1	2	2	2	1	1	1	1	1	1	1	3	8	582	204	13
P1703	2	2	2	11.5788															2		2	1	1	2	2	2	3	3	3	1	1	1	1	2	2	3	3	8	582	204	15
P1704	1	2	2																2		2	2	1	2	2	2	2	2	2	1	2	1	1	1	2	1	5	9	582	156	16
P1705	1	1	1		1			1		1							1		2		1	1	1	1	1	1	1	3	3	1	1	1	1	1	1	1	3	8	582	196	16
P1706	1	2	2																2		2	1	1	2	1	1	1	1	1	1	1	1	1	2	2	1	6	8	582	204	16
P1707	1	1	2								1								2		1	1	1	1	1	1	1	3	3	1	1	1	1	1	1	1	5	8	582	156	14
P1708	1	2	2																2		1	1	1	1	1	2	2	3	2	1	1	1	1	1	1	1	2	8	582	156	16
P1709	1	2	2																2		1	1	1	1	1	1	1	1	1	1	1	1	1	1	1	1	5	8	582	191	14
P1710	2	1	2	11.5791			1		1										2		1	1	1	2	2	2	2	2	1	3	1	1	2	2	2	2	4	8	582	156	15
P1711	1	1	2					1		1									2		1	1	1	1	1	1	1	2	2	1	1	1	1	1	1	2	5	8	582	141	15
P1712	1	2	2																2		2	1	2	1	2	2	2	2	1	1	1	1	1	1	1	1	6	8	582	156	14
P1713	2	1	1	7.54644					1	1						1	1		2		4	3	4	4	4	4	4	4	4	1	1	1	1	3	1	2	5	9	582	192	15
P1714	1	2	2																2		2	1	1	1	2	1	1	1	2	3	1	1	1	3	3	1	6	8	582	156	15
P1715	1	2	2																2		2	2	2	2	2	2	3	4	2	3	2	1	1	1	1	1	5	8	582	156	14
P1716	1	2	2																2		1	1	2	1	2	1	2	1	2	3	1	1	1	1	1	1	4	9	127		16
P1717	1	2	2																2		2	1	2	2	1	1	1	1	2	1	1	1	1	1	1	1	5	9	582	158	16
P1718	1	2	2																2		1	1	1	1	1	1	1	1	2	1	1	1	1	2	1	1	4	8	582	176	13
P1719	1	2	2																2		1	1	1	1	2	2	2	2	2	1	1	1	1	1	1	1	3	8	582	215	15
P1720	3	1	1	1.41401		1	1			1	1						1		2		1	1	1	1	1	1	2	2	2	1	1	2	1	1	1	2	4	8	582	147	15
P1721	1	1	2					1		1									2		1	1	1	1	1	1	2	2	2	1	1	1	1	1	1	1	5	8	582	156	15
P1722	1	1	1							1							1		2		1	1	1	1	1	1	4	3	4	1	1	1	1	1	1	1	4	8	582	224	14
P1723	1	1	1			1							1						2		1	1	1	1	1	1	1	2	2	1	1	1	1	1	1	1	3	9	127		16
P1724	1	1	1							1							1		2		1	1	1	1	1	1	1	3	3	3	1	1	1	1	1	1	4	8	582	182	15
P1725	1	2	2																2		1	1	1	1	1	1	2	2	1	1	1	1	1	1	1	1	3	8	582	147	15
P1726	1	2	2																2		1	1	1	1	1	1	1	2	2	1	1	1	1	1	1	1	5	8	582	192	16
P1727	1	2	2																2		1	1	2	1	1	1	1	1	1	1	1	1	1	1	1	1	5	8	582	156	16
P1728	1	1	2							1									2		1	2	1	1	1	1	2	1	2	1	1	1	1	1	1	1	3	8	582	134	16
P1729	1	2	2																2		1	2	1	1	1	1	1	1	2	1	1	1	1	1	1	1	4	8	582	156	16
P1730	1	2	2																2		2	1	1	1	1	1	1	2	2	3	2	1	1	2	1	1	4	8	582	204	15
P1731	2	1	1	7.5492	1	1			1	1	1		1			1	1	1	2		4	3	4	4	3	3	2	2	4	1	1	1	1	2	2	2	4	8	582	156	16
P1732	1	1	1							1							1		2		2	3	1	2	1	3	2	1	3	1	1	1	1	1	1	1	1	9	582	141	14
P1733	3	1	1	1.41605		1	1	1		1							1		2		1	2	3	2	2	3	3	3	4	1	1	2	2	1	1	2	2	8	582	210	15
P1734	1	2	2																2		1	1	2	1	2	2	1	4	3	3	3	1	1	2	2	1	2	8	582	156	14
P1735	1	2	2																2		1	1	1	1	1	1	1	1	1	1	1	1	1	1	1	1	5	8	582	156	15
P1736	3	1	1	12		1	1			1	1		1	1			1	1	2		1	2	2	1	2	2	3	3	3	1	1	3	3	3	1	1	2	8	582	156	16
P1737	1	2	2																2		2	3	3	2	3	3	3	4	2	1	1	1	1	1	1	1	3	8	582	156	14
P1738	2	1	1	7.55202			1	1	1	1	1							1	2		2	1	2	2	1	1	2	2	3	1	1	1	2	3	2	2	3	8	582	204	15
P1739	1	1	1					1			1							1	2		2	1	1	2	2	1	2	2	1	1	2	1	1	1	2	1	5	9	582	163	16
P1740	1	1	2		1			1		1									2		1	1	1	2	2	1	1	1	2	1	1	1	1	1	2	1	3	9	25		16
P1741	1	2	2																2		1	1	1	1	1	1	1	2	2	2	3	1	1	2	2	2	5	9	583		15
P1742	3	2	2	8.55492															2		2	3	2	3	2	2	4	3	3	1	2	1	1	1	2	1	2	8	582	156	16
P1743	1	2	2																2		1	1	1	1	1	2	2	3	3	1	1	1	1	1	1	1	1	8	582	156	15
P1744	1	2	2																2		2	2	2	2	1	2	2	2	2	1	3	1	1	1	2	2	5	8	582	192	15
P1745	1	2	2																2		1	1	2	1	2	2	3	2	3	1	1	1	1	1	1	2	5	8	582	180	16
P1746	1	2	2																2		1	1	1	1	1	1	2	1	2	1	1	1	1	1	1	1	4	8	582	177	16
P1747	1	1	2						1										2		1	1	1	1	1	1	1	2	2	2	1	1	1	1	1	1	2	9	582	224	14
P1748	2	1	2	11.5909	1				1	1	1								2		2	2	3	2	2	2	2	3	3	1	3	1	1	3	1	1	6	8	582	156	15
P1749	2	1	1	9.5914	1	1			1	1	1						1		2		3	3	3	4	4	4	4	2	4	2	1	2	1	2	2	3	3	8	582	196	15
P1750	3	2	2	9.59193															2		3	2	2	3	2	2	2	1	2	2	1	1	1	3	1	1	5	8	582	166	16
P1751	1	2	2																2		1	1	1	1	1	1	1	1	1	1	1	1	2	1	1	1	2	9	582	156	15
P1752	3	1	2	2.45939	1	1				1	1								2		1	1	1	1	1	1	1	2	1	1	1	1	1	1	1	1	6	8	582	156	16
P1753	1	2	2																2		1	1	1	1	1	1	1	1	2	3	1	1	1	1	1	1	4	8	582	180	15
P1754	1	2	2																2		3	2	3	3	3	3	3	3	3	2	2	1	1	1	1	1	5	8	582	156	15
P1755	2	1	1	9.59367		1	1		1	1							1		2		2	3	3	2	3	3	3	3	3	2	2	2	2	1	1	1	3	8	582	222	13
P1756	1	2	2																2		1	1	1	2	1	1	1	1	1	1	1	1	1	1	1	1	4	8	582	204	15
P1757	1	2	2																2		3	3	4	2	3	3	4	3	3	1	1	1	1	1	3	1	6	8	582	156	11
P1758	1	1	1		1					1							1		2		1	1	1	1	1	1	1	2	3	1	1	1	1	1	1	1	3	8	582	212	16
P1759	1	1	1							1							1		2		1	1	1	1	1	1	2	3	3	1	1	1	1	1	1	1	3	8	582	222	14
P1760	2	1	1	11.5943	1	1	1	1		1							1		2		4	3	4	4	4	4	4	4	4	3	1	1	2	1	2	2	4	8	582	156	14
P1761	1	2	2																2		1	1	1	1	1	1	1	2	1	1	1	1	1	1	1	1	4	8	582	176	16
P1762	1	1	1							1							1		2		2	1	1	1	1	1	2	2	2	2	1	1	1	1	1	1	5	9	582	156	14
P1763	1	2	2																2		1	1	1	1	1	1	1	4	1	1	1	1	1	1	1	1	5	8	582	191	14
P1764	1	2	2																2		3	3	3	3	3	2	3	3	3	1	1	1	1	3	3	3	6	8	582	130	15
P1765	2	1	2	10.5636		1													2		2	1	2	3	1	1	1	2	2	1	1	1	1	1	1	1	2	9	582	156	16
P1766	2	1	1	9.59706		1	1			1	1							1	2		3	2	2	3	2	3	2	3	3	2	1	3	3	2	2	2	5	8	582	156	16
P1767	1	2	2																2		1	1	1	1	1	1	1	1	1	1	1	1	1	1	1	1	6	8	582	141	15
P1768	1	1	1							1							1		2		1	1	1	1	1	1	2	2	2	1	1	1	1	2	1	2	5	8	582	156	14
P1769	1	1	1					1	1	1						1			2		1	1	3	2	3	2	2	3	3	1	1	1	1	2	2	2	1	9	582	156	15
P1770	1	2	2																2		2	1	1	1	2	2	1	2	1	1	1	1	1	1	1	1	6	8	582	156	15
P1771	1	2	2																2		2	2	2	2	2	2	1	4	4	1	2	1	2	1	1	1	3	9	582	156	15
P1772	1	1	1				1			1				1			1		2		2	1	2	3	1	1	2	2	3	2	1	3	2	2	1	1	5	8	582	156	15
P1773	1	2	2																2		2	1	1	1	1	1	1	2	2	2	1	1	1	1	1	1	4	8	582	156	15
P1774	3	1	1	2.47538		1	1		1	1	1					1	1		2		1	3	3	2	2	2	3	3	3	1	1	3	3	1	1	1	3	8	582	156	15
P1775	1	2	2																2		1	2	2	1	2	3	2	4	3	1	1	1	1	1	1	1	3	8	582	166	15
P1776	1	1	2					1		1									2		1	1	1	2	2	2	2	2	3	1	1	1	1	1	1	1	5	8	582	156	15
P1777	2	1	1	2.47776						1							1		2		1	1	2	3	2	2	1	2	3	2	2	1	1	2	1	2	4	8	127		16
P1778	3	1	2	2.47809			1												2		1	1	1	1	1	1	1	1	1	1	1	2	2	2	1	1	3	8	127		15
P1779	2	1	1	1	1			1		1					1		1		2		3	3	2	3	3	3	3	3	3	1	1	1	1	3	2	2	5	8	582	156	14
P1780	1	1	2							1									2		1	2	3	2	1	1	2	2	2	2	1	1	1	2	1	2	3	8	127		14
P1781	3	1	2	1		1	1	1											2		1	1	1	1	2	1	1	1	2	2	1	1	1	1	1	2	3	8	127		14
P1782	2	1	2	6.54515	1						1								2		1	1	1	1	1	1	1	2	2	1	1	1	1	1	1	1	3	8	127		16
P1783	1	1	1							1							1		2		3	3	3	3	3	3	2	3	3	1	1	1	1	1	1	1	5	8	582	156	16
P1784	3	1	2	2.47859	1	1		1		1	1								2		1	1	1	1	1	1	2	1	2	1	1	1	1	1	1	1	3	9	127		9
P1785	2	2	2	8.57986															2		1	2	1	1	1	1	2	2	2	1	1	1	1	1	1	1	2	8	582	156	16
P1786	1	2	2																2		1	1	1	1	1	1	1	1	1	1	1	1	1	1	1	1	5	9	582	156	15
P1787	1	2	2																2		1	1	1	1	1	1	1	1	1	1	1	1	1	1	1	1	7	9	582	156	11
P1788	1	2	2																2		1	1	1	1	1	1	1	1	2	1	1	1	1	1	1	1	6	8	582	156	14
P1789	1	2	2																2		3	3	4	3	3	3	4	4	4	1	1	1	1	1	1	2	2	8	582	156	15
P1790	3	1	2	9.61541				1			1								2		3	3	3	3	2	2	3	2	2	1	1	1	1	1	1	1	2	9	582	209	13
P1791	3	1	2	7.58217		1	1			1	1								2		1	1	1	2	2	2	2	2	3	1	1	1	1	1	1	1	3	8	582	156	15
P1792	1	1	1							1							1		2		3	3	3	3	3	3	4	3	3	1	2	1	1	1	1	2	4	8	582	156	16
P1793	2	1	2	11.6159	1				1	1									2		1	2	2	2	2	2	2	2	3	1	2	1	1	3	1	2	6	8	582	156	13
P1794	3	1	2	1.44953						1									2		1	2	2	2	2	2	2	2	2	1	1	1	1	1	1	1	2	8	180		14
P1795	2	1	2	11.6171						1	1								2		1	3	4	2	2	2	3	4	3	1	1	1	1	2	1	1	1	8	582	156	14
P1796	1	1	2					1											2		1	1	2	2	1	1	1	2	2	1	1	1	1	1	1	1	1	8	582	178	15
P1797	3	1	2	2.48491		1	1												2		1	1	1	1	1	2	2	2	2	1	1	2	2	2	1	1	4	9	582	222	14
P1798	1	2	2																2		1	1	1	1	1	1	2	1	2	1	1	1	1	1	1	1	3	9	582	156	16
P1799	3	1	1	4.51829		1	1		1	1							1		2		3	3	4	4	4	3	3	3	4	3	1	1	1	1	1	1	5	8	582	191	15
P1800	1	2	2																2		2	1	3	3	2	2	2	3	4	1	1	1	1	1	1	1	3	8	582	191	16
P1801	1	2	2																2		2	1	1	2	2	1	1	3	2	1	1	1	1	1	1	1	5	8	582	191	16
P1802	2	1	2	11.6194	1						1								1		1	1	1	1	1	1	1	2	3	1	1	1	3	1	1	1	6	9	582	191	14
P1803	1	2	2																2		1	1	1	1	1	1	1	1	1	1	2	1	1	1	1	1	5	8	582	163	14
P1804	2	2	2	9.61965															2		2	2	2	1	1	1	2	3	2	2	1	1	1	1	2	1	3	9	32		16
P1805	1	2	2																2		2	3	3	3	3	3	3	4	3	1	1	1	1	1	1	1	6	8	582	191	11
P1806	2	1	1	7.58669	1					1	1						1		2		2	1	2	1	2	2	3	2	3	1	1	1	1	1	1	1	3	8	582	156	12
P1807	1	2	2																2		1	1	1	1	1	1	2	3	2	1	1	1	1	1	1	2	5	8	582	180	14
P1808	1	1	1							1							1		2		1	1	1	1	1	1	2	2	3	1	1	1	1	1	1	1	3	9	185		16
P1809	1	2	2																2		1	1	1	1	1	1	1	1	1	1	1	1	1	1	1	1	4	9	582	227	15
P1810	1	1	1							1							1		2		1	1	2	1	1	1	1	2	2	1	1	1	1	1	1	1	1	8	582	156	14
P1811	1	2	2																2		1	1	1	1	1	1	1	2	2	1	1	1	1	1	1	1	5	8	582	187	16
P1812	1	2	2																2		2	1	1	1	1	1	1	2	1	2	1	1	1	1	1	1	6	8	582	156	16
P1813	3	2	2	11															2		3	3	3	3	3	3	3	3	4	1	1	4	4	4	3	2	3	8	582	191	16
P1814	1	2	2																2		2	3	3	1	1	1	3	3	3	3	1	1	1	1	1	1	4	8	582	156	16
P1815	1	2	2																2		1	1	1	1	1	1	1	2	1	1	1	1	1	1	1	1	6	8	582	156	12
P1816	1	2	2																2		1	1	1	1	1	1	1	1	1	1	1	1	1	1	1	1	2	8	180		16
P1817	1	2	2																2		2	1	1	1	2	1	2	2	3	1	2	1	1	1	2	2	6	9	582	156	16
P1818	1	1	2					1											2		1	1	1	1	1	1	1	1	1	1	1	1	1	1	1	1	3	8	180		15
P1819	1	1	1							1							1		2		2	1	2	1	2	2	2	2	2	1	1	1	1	1	1	1	3	8	582	156	16
P1820	1	2	2																2		2	1	3	1	1	2	4	4	3	1	1	1	1	1	1	1	1	9	582	143	16
P1821	1	2	2																2		1	1	1	1	1	1	1	1	1	1	1	1	1	1	1	1	6	8	32		15
P1822	2	1	2	9.62165	1		1												2		1	4	4	3	1	2	1	3	3	1	1	1	1	1	1	2	1	8	582	156	16
P1823	3	1	2	1.45533			1			1									2		1	1	1	2	2	2	2	3	4	2	1	3	3	1	1	1	2	8	582	156	16
P1824	3	1	2	9.62203	1					1	1								2		1	1	1	1	1	2	1	3	2	1	1	1	1	1	1	1	2	9	582	156	15
P1825	2	1	2	10.589							1								2		2	1	1	2	2	2	2	2	1	1	1	1	1	1	1	1	5	9	582	209	15
P1826	1	1	1						1		1							1	2		2	1	2	2	3	2	2	2	3	2	1	1	1	1	1	2	2	8	582	191	16
P1827	1	1	1		1			1							1				2		1	2	1	1	1	1	2	2	2	3	3	1	1	1	1	1	4	8	582	156	15
P1828	1	2	2																2		2	1	1	1	2	1	1	2	3	1	1	1	1	1	1	1	5	9	582	208	13
P1829	2	1	2	9.62443	1					1	1								2		1	1	1	1	1	2	1	2	2	1	1	1	1	1	1	1	3	9	582	156	15
P1830	1	1	2			1				1									2		1	2	1	1	2	1	2	2	2	1	1	1	1	1	1	1	2	8	582	156	15
P1831	1	2	2																2		1	1	1	1	1	1	1	2	2	1	1	1	1	1	1	1	5	9	582	208	16
P1832	1	2	2																2		1	1	1	1	1	1	1	3	1	1	1	1	1	1	1	1	1	8	582	156	15
P1833	1	2	2																2		2	2	2	1	2	2	2	2	2	2	2	1	1	2	2	1	5	9	582	189	15
P1834	1	1	2							1									2		1	1	1	1	1	1	1	1	2	1	1	1	1	1	1	1	4	9	582	156	13
P1835	1	1	1					1	1	1							1		2		1	2	1	2	2	2	2	3	2	1	2	1	1	1	2	2	1	9	582	156	15
P1836	1	2	2																2		1	1	2	2	2	2	2	2	2	1	1	1	1	1	1	2	4	8	582	156	16
P1837	1	2	2																2		1	2	2	2	2	3	3	4	3	1	1	1	1	1	2	2	5	8	582	209	15
P1838	1	2	2																2		1	1	1	1	1	1	1	1	1	1	1	1	1	1	1	1	4	8	582	176	16
P1839	3	1	1	1.45884	1		1			1	1			1					2		2	1	2	2	2	2	2	2	2	1	1	3	1	1	1	1	4	9	582	156	12
P1840	3	1	1	8.59228	1	1	1	1		1							1		2		1	1	2	1	1	2	2	3	3	2	1	1	2	3	1	1	4	8	582	156	16
P1841	2	1	2	11.6258	1	1		1	1	1									2		1	2	2	2	1	1	2	2	2	2	1	1	1	1	1	1	4	8	582	156	14
P1842	1	2	2																2		1	1	1	1	1	1	2	1	1	1	1	1	1	2	1	1	6	9	582	170	15
P1843	1	2	2																2		3	1	1	1	1	1	1	1	1	1	1	1	1	1	1	1	5	9	164		15
P1844	2	1	2	8.59286	1		1			1									2		2	2	1	1	1	1	2	3	3	2	3	1	1	1	1	1	3	8	582	156	15
P1845	1	2	2																2		2	2	2	1	2	1	2	2	2	1	1	1	1	2	1	1	4	8	582	208	16
P1846	2	1	2	7.5931			1												2		1	1	1	2	1	1	1	2	3	1	1	2	2	1	1	2	2	9	582	189	14
P1847	3	1	2	2.4935			1												2		1	1	1	1	1	1	1	2	1	1	1	3	3	1	1	1	3	8	582	191	16
P1848	1	1	2		1			1		1									1		1	1	2	1	1	1	1	1	2	1	1	1	1	1	1	1	4	8	582	156	16
P1849	1	2	2																2		1	1	1	2	1	1	2	2	2	1	1	1	1	1	1	1	4	8	582	156	15
P1850	1	2	2																2		1	3	3	1	1	3	4	3	4	1	1	1	1	1	1	1	2	9	582	156	15
P1851	1	2	2																2		3	3	3	3	3	3	3	4	3	3	1	1	1	2	2	2	6	8	582	191	11
P1852	1	2	2																2		1	1	1	1	1	1	1	2	1	1	1	1	1	1	1	1	4	9	582	208	13
P1853	2	1	1	7.59428			1							1					2		1	1	1	1	2	2	2	3	2	1	2	4	4	1	1	1	5	8	582	156	14
P1854	1	2	2																2		2	1	2	2	2	1	1	2	2	1	1	1	1	1	2	1	4	8	582	156	16
P1855	2	1	2	5.56112						1									2		1	1	1	1	1	1	1	2	2	1	1	1	1	1	1	1	5	9	582	189	15
P1856	1	1	1							1							1		2		1	1	1	1	1	1	4	3	3	1	1	1	1	2	1	1	3	8	582	143	16
P1857	1	2	2																2		1	2	1	1	1	1	1	2	2	2	2	1	1	2	2	2	6	8	582	156	16
P1858	1	2	2																2		2	1	1	1	1	1	2	4	3	1	1	1	1	1	1	1	2	8	582	191	16
P1859	1	1	1			1							1						2		2	1	1	1	1	1	1	2	1	1	1	1	1	1	1	1	2	8	582	143	15
P1860	2	2	2	11.6293															2		1	1	1	1	1	1	3	3	2	1	1	1	1	1	1	1	2	8	582	191	14
P1861	1	1	2		1					1	1								2		1	2	2	1	1	2	1	2	2	1	1	1	1	1	1	1	2	8	582	163	15
P1862	1	1	1							1							1		2		4	1	1	1	1	1	3	2	3	3	3	1	1	3	3	2	5	9	582	170	14
P1863	2	1	2	10.5961	1					1									2		1	1	1	1	1	1	1	1	2	1	1	1	1	1	1	1	3	8	582	143	16
P1864	1	1	2							1									2		3	1	1	2	2	2	2	2	2	2	1	1	1	1	1	1	3	8	582	191	16
P1865	1	2	2																2		1	1	1	1	1	1	1	2	2	1	1	1	1	1	1	1	3	8	582	191	16
P1866	1	1	2							1									2		3	1	2	3	3	3	2	2	2	1	1	1	1	1	2	2	2	8	582	156	16
P1867	2	1	1	9.63062	1		1	1	1	1		1			1	1	1		2		3	2	2	3	2	3	2	3	3	2	2	2	2	3	1	3	5	8	582	164	15
P1868	1	2	2																2		1	1	1	1	1	1	1	1	1	1	1	1	1	1	1	1	3	8	582	156	15
P1869	1	1	1				1							1					2		3	1	2	3	4	3	3	1	2	3	1	4	1	1	3	1	7	8	582	156	12
P1870	1	2	2																2		1	1	1	1	1	1	1	1	1	1	1	1	1	1	1	1	4	8	582	156	15
P1871	2	1	1	9.63212	1	1			1	1							1		2		3	4	4	4	3	4	4	3	4	3	3	2	2	3	3	2	2	8	582	223	13
P1872	1	2	2																2		2	1	1	1	2	1	1	2	1	1	2	1	1	2	1	1	2	8	582	141	15
P1873	1	2	2																2		1	1	1	1	1	1	1	1	1	1	1	1	1	1	1	1	3	8	582	186	14
P1874	2	1	2	9.63454					1	1	1								2		2	1	1	1	1	1	1	1	1	1	1	1	1	1	1	1	4	8	582	156	15
P1875	3	1	2	7.60559							1								2		2	2	1	1	1	1	2	3	3	1	2	1	1	2	1	1	3	8	582	156	15
P1876	1	2	2																2		1	1	1	1	1	1	2	1	2	2	1	1	1	2	1	1	4	9	582	156	15
P1877	2	1	2	6.57615							1								2		2	2	2	2	2	2	2	1	2	1	1	1	1	1	1	1	3	8	582	156	13
P1878	1	2	2																2		3	3	3	2	3	3	3	4	3	1	1	1	1	1	1	1	6	8	582	191	15
P1879	1	1	1							1							1		2		2	1	1	2	2	1	2	3	3	1	1	1	1	1	1	1	3	8	582	156	15
P1880	1	2	2																2		2	2	2	2	2	2	2	2	2	1	1	1	1	1	1	1	4	8	582	178	15
P1881	1	1	1					1		1							1		2		2	1	2	2	2	2	3	2	4	1	2	1	1	1	2	3	6	8	582	156	15
P1882	2	1	1	9.64443	1	1			1	1						1	1		2		2	1	1	2	2	2	2	2	3	2	2	1	1	1	1	2	4	8	582	156	14
P1883	1	2	2																2		1	1	1	1	1	1	1	2	2	1	1	1	1	1	1	1	2	8	582	180	15
P1884	1	2	2																2		2	2	2	1	2	2	2	2	2	1	1	1	1	1	1	1	4	8	582	156	16
P1885	3	1	1	1.47805					1	1	1					1	1	1	2		2	2	3	2	3	3	3	3	4	1	1	1	1	1	2	2	3	8	582	156	15
P1886	1	1	1							1							1		2		1	1	1	1	1	1	1	3	3	1	1	1	1	1	1	1	2	8	582	156	14
P1887	2	1	2	9.64488							1								2		1	1	2	2	1	1	2	2	2	2	1	1	1	1	1	1	4	8	582	156	16
P1888	1	2	2																2		1	1	1	1	1	1	1	2	1	2	1	1	1	1	1	1	4	8	582	156	16
P1889	3	1	2	8.6118			1												2		1	1	1	1	1	1	2	3	2	1	3	1	1	1	1	1	2	9	582	156	14
P1890	1	2	2																2		1	1	1	1	2	1	2	2	2	1	1	1	1	1	1	1	4	9	582	156	15
P1891	1	1	1						1	1							1		2		3	2	3	3	2	3	2	3	3	3	1	1	1	2	2	2	4	8	582	156	14
P1892	1	1	1					1		1							1		2		2	1	2	2	2	2	2	3	2	1	1	1	1	1	2	2	4	8	582	156	16
P1893	1	1	1					1		1							1		2		2	1	1	2	2	2	2	2	3	1	1	1	1	1	1	1	4	8	582	156	14
P1894	3	1	1	1.47872					1		1							1	2		2	2	1	2	1	2	3	3	3	1	1	1	1	2	1	1	2	8	582	156	16
P1895	2	1	2	11.6455	1	1													2		1	1	2	1	2	1	1	4	4	1	1	1	1	1	1	1	5	8	582	156	16
P1896	2	1	1	8.61255	1	1		1		1			1				1		2		2	2	3	2	2	2	4	3	4	1	2	1	1	3	2	1	3	8	582	156	13
P1897	1	1	2						1	1									2		1	1	1	2	1	1	2	1	2	1	1	1	1	1	1	1	2	9	582	156	15
P1898	1	1	2							1									2		1	1	2	1	1	2	3	1	3	2	2	1	1	1	1	1	5	8	582	224	16
P1899	2	1	1	1.47961					1	1						1	1		2		3	2	4	3	4	4	2	2	3	1	1	1	1	1	1	1	3	9	582	156	16
P1900	1	1	2								1								2		2	2	2	2	2	2	3	3	3	1	1	1	1	1	1	3	3	8	582	156	15
P1901	1	2	2																2		1	1	2	1	1	1	1	2	3	1	1	1	1	1	1	1	5	9	582	156	16
P1902	1	1	1							1							1		2		2	2	2	3	2	2	3	3	4	1	1	1	1	1	2	2	4	8	582	156	16
P1903	1	2	2																2		1	1	1	1	1	1	1	3	2	1	1	1	1	1	1	1	5	8	582	156	16
P1904	1	2	2																2		2	1	2	3	2	2	2	2	2	2	1	1	1	1	1	1	3	8	582	156	15
P1905	1	2	2																2		1	1	1	1	1	1	1	2	1	1	1	1	1	1	1	1	4	8	582	178	13
P1906	1	2	2																2		1	1	1	1	1	1	1	3	2	1	1	1	1	1	2	2	6	8	582	156	15
P1907	1	2	2																2		1	1	1	1	1	1	1	2	2	1	1	1	1	1	1	1	2	8	582	156	15
P1908	1	2	2																2		2	1	3	3	2	2	3	4	4	1	1	1	1	2	2	2	1	8	582	178	14
P1909	1	2	2																2		1	2	2	2	1	2	3	3	3	1	1	1	1	1	1	1	3	8	582	156	14
P1910	1	2	2																2		2	2	3	3	2	2	3	3	3	1	4	1	1	1	1	1	3	8	582	191	14
P1911	2	2	2	8.61304															2		1	1	1	1	1	2	1	3	2	1	1	1	1	1	1	1	5	8	582	156	15
P1912	1	1	2						1										2		2	3	3	2	3	3	3	2	2	2	1	1	1	1	1	1	2	8	582	156	15
P1913	1	1	2			1													2		2	2	3	3	3	2	3	4	3	1	1	1	1	1	1	1	3	8	582	156	15
P1914	1	2	2																2		1	1	1	1	1	1	2	2	2	1	1	1	1	1	1	1	5	8	582	156	15
P1915	1	1	2					1		1									2		3	4	4	4	3	3	3	3	4	2	1	1	1	1	3	3	4	9	582	156	13
P1916	2	1	1	8.61306						1							1		2		2	1	1	1	1	2	2	2	3	1	1	2	1	1	1	1	3	8	582	156	15
P1917	1	2	2																2		1	1	1	1	1	1	2	2	1	1	1	1	1	1	1	3	3	8	582	156	14
P1918	1	2	2																2		3	3	2	2	2	2	1	2	3	1	1	1	1	1	1	1	2	9	582	156	15
P1919	1	1	2							1									2		2	3	2	3	2	2	2	2	3	1	1	1	1	1	2	1	1	8	582	156	15
P1920	1	2	2																2		1	1	1	1	1	1	1	1	1	1	1	1	1	1	1	1	3	8	582	156	16
P1921	1	2	2																2		1	1	1	1	1	1	1	1	1	1	1	1	1	1	1	1	5	8	582	156	14
P1922	1	2	2																2		2	2	2	1	2	2	2	2	2	1	1	1	1	1	1	1	5	8	582	178	13
P1923	1	2	2																2		1	1	1	1	1	1	2	2	2	1	1	1	1	1	1	1	5	8	582	156	15
P1924	2	1	2	2.51309				1		1									2		1	1	1	1	1	1	1	2	2	2	1	1	1	1	1	1	4	9	582	191	13
P1925	1	2	2																2		1	1	1	1	1	1	1	1	1	1	1	1	1	1	1	1	4	8	582	156	16
P1926	3	1	1	1.47976	1	1	1		1	1			1			1	1		2		2	2	1	1	2	2	2	1	2	1	2	2	2	2	1	1	5	9	582	156	13
P1927	2	1	2	10.6131	1					1									2		1	1	1	1	1	1	2	2	2	1	1	1	1	1	1	1	4	8	582	156	14
P1928	1	1	1							1							1		2		1	1	1	1	1	1	2	2	2	1	1	1	1	1	1	1	4	9	582	156	15
P1929	1	2	2																2		1	1	1	1	1	1	1	1	1	1	1	1	1	1	1	1	4	8	582	156	16
P1930	1	2	2																2		1	1	1	1	1	1	1	1	1	1	1	1	1	1	1	1	4	9	582	156	13
P1931	2	1	2	11.6464							1								2		3	3	3	3	3	3	3	3	3	1	1	1	1	3	1	1	4	8	582	156	14
P1932	1	2	2																2		1	1	1	1	1	1	1	1	1	1	1	1	1	1	1	1	5	9	582	178	15
P1933	1	1	2			1													2		1	1	1	3	1	1	1	4	1	1	1	1	1	1	1	1	2	8	582	156	16
P1934	1	1	1					1		1	1						1	1	2		2	2	1	2	1	2	3	4	2	1	1	1	1	2	1	3	2	9	582	156	16
P1935	1	2	2																2		2	2	2	2	2	3	3	3	2	1	1	1	1	1	1	1	5	8	582	156	15
P1936	2	2	2	11.6464															2		3	3	3	4	3	3	3	3	4	1	1	1	1	1	1	1	4	8	582	156	15
P1937	1	2	2																2		1	1	2	3	2	2	2	3	2	1	1	1	1	1	1	1	2	8	582	191	15
P1938	2	1	1	10.6131	1	1		1		1			1				1		2		2	3	3	2	2	3	3	4	3	1	2	2	1	2	2	1	3	8	582	156	16
P1939	1	2	2																2		2	2	3	1	2	3	1	3	1	1	1	1	1	1	1	1	5	8	582	156	16
P1940	1	1	2							1	1								2		1	1	1	1	1	1	2	2	2	1	1	1	1	1	1	1	3	8	582	156	16
P1941	1	1	2								1								2		2	2	2	3	3	3	3	3	2	1	2	1	1	1	1	1	3	8	582	156	16
P1942	1	2	2																2		2	1	2	2	2	2	2	2	2	2	1	1	1	1	2	1	4	8	582	156	15
P1943	2	1	2	2.51312	1					1									2		1	1	1	1	1	1	1	1	1	1	1	1	1	2	1	1	4	9	582	156	16
P1944	1	2	2																2		1	1	1	1	1	1	1	2	2	1	1	1	1	1	1	1	4	8	582	156	12
P1945	2	1	2	7.61313							1								2		2	2	1	1	2	2	2	2	2	1	1	1	1	1	1	1	3	8	582	156	16
P1946	1	2	2																2		1	1	1	1	1	1	1	1	1	1	1	1	1	1	1	1	4	8	582	156	15
P1947	1	2	2																2		1	1	1	1	1	1	1	1	1	1	1	1	1	1	1	1	4	9	582	156	16
P1948	1	1	1					1		1					1		1		2		2	3	3	3	4	4	4	4	4	1	2	1	1	2	1	1	4	8	582	156	16
P1949	1	2	2																2		2	2	2	3	3	3	3	3	4	1	1	1	1	1	2	2	4	8	582	156	16
P1950	1	1	2				1												2		1	1	1	1	1	2	1	2	2	1	1	2	2	1	1	1	3	8	582	156	16
P1951	2	1	1	8.61313		1	1		1	1	1						1		2		2	3	3	3	3	3	3	3	4	1	2	2	3	2	1	1	2	8	582	156	16
P1952	1	1	1							1							1		2		2	1	3	2	2	2	3	2	3	1	1	1	1	1	2	2	3	8	582	156	15
P1953	2	1	1	2	1	1		1					1						2		2	2	3	2	2	2	4	2	3	1	2	2	1	1	3	2	3	8	582	156	13
P1954	1	1	2							1	1								2		1	1	1	1	1	1	2	3	2	2	1	1	1	1	1	1	5	8	582	156	16
P1955	1	1	2								1								2		1	1	1	1	1	1	1	2	1	1	1	1	1	1	1	1	5	8	582	156	16
P1956	1	1	2							1									2		1	1	1	1	1	1	2	3	2	1	2	1	1	1	1	1	5	8	582	156	15
P1957	1	1	2		1	1													2		1	1	2	1	2	2	2	2	2	1	1	1	1	1	1	1	3	8	582	156	13
P1958	3	1	1	1.47982	1	1	1			1							1		2		2	2	3	2	2	2	3	2	3	2	1	3	3	1	3	3	5	8	582	156	14
P1959	1	2	2																2		1	1	2	2	2	2	3	2	3	1	1	1	1	1	1	1	3	8	582	156	16
P1960	1	2	2																2		1	2	3	1	3	3	2	3	3	1	1	1	1	3	1	1	2	8	582	156	16
P1961	1	2	2																2		1	1	1	1	1	1	1	1	1	1	1	1	1	1	1	1	2	8	582	156	16
P1962	1	2	2																2		1	1	1	1	1	1	1	1	1	1	1	1	1	1	1	1	3	9	582	156	15
P1963	1	2	2																2		1	1	1	1	1	1	1	2	2	1	1	1	1	1	1	1	5	8	582	156	14
P1964	1	1	2			1				1									2		1	1	1	1	1	1	1	1	1	1	1	1	1	1	1	1	5	8	582	156	13
P1965	1	1	2								1								2		2	2	3	3	3	2	3	4	3	1	1	1	1	1	1	1	2	8	582	156	16
P1966	1	2	2																2		1	1	1	1	1	1	2	2	2	1	1	1	1	1	1	1	5	8	582	156	16
P1967	3	1	2	9.64651			1												2		1	1	1	1	1	1	1	1	1	1	1	2	1	1	1	1	6	8	582	156	15
P1968	1	1	1				1	1		1				1			1		2		1	1	1	1	1	1	2	3	3	2	1	2	2	1	2	2	5	9	582	156	16
P1969	3	1	1	8.61318					1	1	1					1	1	1	2		3	2	3	4	4	4	4	4	4	3	2	4	4	2	3	3	2	8	582	156	15
P1970	1	2	2																2		2	1	1	1	2	2	1	1	1	1	1	1	1	1	1	1	4	8	582	191	15
P1971	1	2	2																2		1	1	1	1	1	1	2	2	1	1	1	1	1	1	1	1	2	8	582	156	16
P1972	1	1	1					1	1	1						1			2		1	1	1	1	1	1	1	4	2	2	2	1	1	1	1	1	3	9	582	156	16
P1973	3	1	2	2.5132							1								2		1	1	1	1	1	1	1	2	1	1	1	1	1	1	1	1	3	9	582	156	15
P1974	1	1	1							1							1		2		1	1	1	1	1	1	1	2	3	1	1	1	1	1	1	1	5	9	582	191	16
P1975	1	1	2				1			1	1								2		1	1	1	1	1	1	1	1	2	1	1	2	2	1	1	1	4	8	582	156	15
P1976	1	2	2																2		1	1	2	1	2	2	2	1	2	1	1	1	1	1	1	1	5	8	582	156	15
P1977	1	2	2																2		1	1	1	1	1	1	1	1	1	1	1	1	1	1	1	1	3	9	582	178	16
P1978	1	2	2																2		1	1	1	1	1	1	1	1	2	1	1	1	1	1	1	1	3	9	582	156	16
P1979	3	1	1	1.47987	1	1	1	1	1	1	1		1				1	1	2		3	1	2	3	3	2	4	3	4	3	1	2	4	4	4	4	4	8	582	156	15
P1980	1	1	2					1											2		1	1	1	1	1	1	1	2	1	1	1	1	1	1	1	2	4	8	582	156	14
P1981	1	2	2																2		1	1	1	1	1	1	1	2	1	1	1	1	1	1	1	1	5	8	582	156	15
P1982	1	1	2								1								2		1	1	1	2	2	1	1	2	2	1	2	1	1	1	1	1	2	8	582	156	16
P1983	1	1	2							1									2		1	1	1	1	1	1	1	2	2	2	2	1	1	1	1	1	4	8	582	156	16
P1984	2	1	2	7.61322			1			1	1								2		2	1	1	1	1	1	1	1	2	1	1	2	1	2	1	2	5	9	582	156	15
P1985	1	2	2																2		1	1	1	1	1	1	1	1	2	2	2	1	1	1	1	1	1	8	582	156	16
P1986	1	1	2							1									2		1	1	1	1	1	1	1	2	2	1	1	1	1	1	1	1	6	8	582	156	11
P1987	1	1	1							1							1		2		2	1	2	1	1	2	2	2	2	2	2	1	1	1	1	1	2	8	582	156	16
P1988	2	1	1	9.64656						1							1		2		2	2	1	1	2	2	2	2	2	1	1	1	1	1	1	1	4	8	582	156	16
P1989	1	2	2																2		1	1	1	1	1	1	1	2	1	1	1	1	1	1	1	1	4	8	582	156	15
P1990	1	1	2							1									2		1	2	3	2	2	2	2	3	3	1	1	1	1	1	1	2	3	8	582	156	15
P1991	3	1	2	7.61323			1												2		2	2	1	2	2	2	1	2	2	1	1	2	2	1	1	1	3	9	582	156	16
P1992	1	2	2																2		1	1	2	1	2	2	3	2	2	3	1	1	1	1	1	1	4	8	582	178	16
P1993	1	2	2																2		1	1	1	1	1	1	1	3	2	1	1	1	1	1	1	1	3	8	582	156	13
P1994	1	1	1							1							1		2		2	1	2	1	2	2	2	2	2	2	2	1	1	1	1	1	4	8	582	178	16
P1995	2	2	2	9.6466															2		1	1	1	1	1	1	1	1	1	1	1	1	1	1	1	1	5	9	582	156	16
P1996	1	2	2																2		1	1	2	1	1	3	1	3	1	1	1	1	1	1	1	1	2	9	582	156	16
P1997	3	1	1	8.61328	1		1			1	1						1		2		1	2	2	2	2	2	2	1	3	2	1	1	1	2	2	1	2	8	582	156	15
P1998	1	1	1							1							1		2		2	1	1	3	2	1	3	3	3	1	1	1	1	1	1	1	4	8	582	156	14
P1999	1	1	1							1							1		2		1	2	2	2	2	2	2	2	2	1	1	1	1	2	2	2	5	8	582	156	14
[truncated: 3,429 more rows]
